# Supplementary material for: Prevalence of chronic hepatitis B virus infection and infrastructure for its diagnosis in Madagascar: implication for the WHO’s elimination strategy
Source: BMC Public Health. 2017 Aug 4;17:636. doi: 10.1186/s12889-017-4630-z (PMC5544978; doi:10.1186/s12889-017-4630-z)
Supplement: Supplementary file 2 — This file includes supplementary data. (CSV 90 kb) [file 12889_2017_4630_MOESM2_ESM.csv]

Identity	Foyer	SES	Age	Agecat	Gender	AgHBs	Area	Edu_level
I-0001-ABV	F-0001-ABV	1	41	(37,47]	F	0	3	Secondary
I-0001-ABZ	F-0001-ABZ	2	18	(16,27]	M	0	2	University
I-0001-AHH	F-0001-AHH	2	55	(47,57]	M	0	1	Secondary
I-0001-AJB	F-0001-AJB	2	57	(47,57]	M	0	2	University
I-0001-ATB	F-0001-ATB	3	39	(37,47]	M	0	1	Secondary
I-0001-BEL	F-0001-BEL	2	19	(16,27]	M	0	2	University
I-0001-BOE	F-0001-BOE	2	45	(37,47]	M	0	2	University
I-0001-BOS	F-0001-BOS	1	32	(27,37]	M	0	1	University
I-0001-CDA	F-0001-CDA	2	18	(16,27]	M	0	1	University
I-0001-DIE	F-0001-DIE	3	27	(16,27]	F	0	1	University
I-0001-EJD	F-0001-EJD	2	17	(16,27]	M	1	3	Illiterate
I-0001-FAR	F-0001-FAR	2	22	(16,27]	M	1	2	University
I-0001-FIA	F-0001-FIA	2	25	(16,27]	M	0	1	Secondary
I-0001-IHO	F-0001-IHO	1	55	(47,57]	F	0	1	Secondary
I-0001-MAE	F-0001-MAE	3	21	(16,27]	M	0	1	Secondary
I-0001-MDT	F-0001-MDT	2	22	(16,27]	M	0	2	University
I-0001-MDV	F-0001-MDV	2	35	(27,37]	F	1	2	Secondary
I-0001-MIA	F-0001-MIA	2	37	(27,37]	M	0	2	Secondary
I-0001-MJG	F-0001-MJG	1	57	(47,57]	F	0	2	Secondary
I-0001-MNJ	F-0001-MNJ	1	54	(47,57]	M	0	2	Secondary
I-0001-MRB	F-0001-MRB	2	39	(37,47]	M	1	3	Secondary
I-0001-MRG	F-0001-MRG	2	38	(37,47]	F	0	1	Secondary
I-0001-NSB	F-0001-NSB	2	19	(16,27]	F	0	1	Secondary
I-0001-SBV	F-0001-SBV	3	31	(27,37]	F	0	2	Secondary
I-0001-TDD	F-0001-TDD	2	62	(57,67]	M	0	2	University
I-0001-TGR	F-0001-TGR	3	38	(37,47]	F	0	2	Illiterate
I-0001-TOA	F-0001-TOA	2	30	(27,37]	F	0	1	University
I-0001-TOL	F-0001-TOL	1	32	(27,37]	M	0	1	Secondary
I-0002-ABV	F-0002-ABV	2	33	(27,37]	M	0	3	University
I-0002-ABZ	F-0001-ABZ	2	26	(16,27]	F	0	2	Secondary
I-0002-AHH	F-0002-AHH	2	52	(47,57]	M	0	1	Secondary
I-0002-AJB	F-0001-AJB	2	39	(37,47]	F	0	2	University
I-0002-ATB	F-0002-ATB	2	48	(47,57]	F	0	1	University
I-0002-BEL	F-0002-BEL	2	35	(27,37]	F	0	2	University
I-0002-BOE	F-0001-BOE	2	38	(37,47]	F	0	2	Secondary
I-0002-BOS	F-0002-BOS	1	71	(67,100]	F	0	1	Secondary
I-0002-CDA	F-0002-CDA	2	23	(16,27]	F	0	1	Secondary
I-0002-DIE	F-0002-DIE	2	55	(47,57]	M	0	1	University
I-0002-EJD	F-0001-EJD	2	29	(27,37]	F	0	3	Illiterate
I-0002-FAR	F-0001-FAR	2	18	(16,27]	M	1	2	University
I-0002-FIA	F-0011-FIA	2	45	(37,47]	F	0	1	University
I-0002-IHO	F-0001-IHO	1	28	(27,37]	F	0	1	Secondary
I-0002-MAE	F-0001-MAE	3	22	(16,27]	F	0	1	Secondary
I-0002-MDT	F-0001-MDT	2	18	(16,27]	F	0	2	University
I-0002-MDV	F-0002-MDV	2	36	(27,37]	M	0	2	Secondary
I-0002-MIA	F-0002-MIA	2	29	(27,37]	F	0	2	Illiterate
I-0002-MJG	F-0001-MJG	1	70	(67,100]	M	0	2	Secondary
I-0002-MNJ	F-0002-MNJ	1	73	(67,100]	F	0	2	Secondary
I-0002-MRB	F-0001-MRB	2	50	(47,57]	M	0	3	University
I-0002-MRG	F-0002-MRG	2	38	(37,47]	F	0	1	University
I-0002-NSB	F-0002-NSB	2	43	(37,47]	F	0	1	Secondary
I-0002-SBV	F-0001-SBV	3	34	(27,37]	M	1	2	University
I-0002-TDD	F-0002-TDD	3	29	(27,37]	M	0	2	University
I-0002-TGR	F-0002-TGR	2	26	(16,27]	M	0	2	Secondary
I-0002-TOA	F-0001-TOA	2	24	(16,27]	M	0	1	Secondary
I-0002-TOL	F-0001-TOL	1	33	(27,37]	F	0	1	Secondary
I-0003-ABV	F-0003-ABV	1	35	(27,37]	M	0	3	Secondary
I-0003-ABZ	F-0002-ABZ	3	41	(37,47]	F	0	2	University
I-0003-AHH	F-0003-AHH	2	25	(16,27]	F	1	1	University
I-0003-AJB	F-0002-AJB	2	23	(16,27]	M	0	2	University
I-0003-ATB	F-0002-ATB	2	22	(16,27]	F	0	1	Secondary
I-0003-BEL	F-0002-BEL	2	32	(27,37]	M	0	2	Secondary
I-0003-BOE	F-0002-BOE	2	47	(37,47]	M	0	2	Secondary
I-0003-BOS	F-0003-BOS	1	22	(16,27]	F	0	1	University
I-0003-CDA	F-0002-CDA	2	31	(27,37]	M	0	1	Secondary
I-0003-DIE	F-0002-DIE	2	21	(16,27]	M	0	1	Secondary
I-0003-EJD	F-0002-EJD	2	38	(37,47]	M	0	3	University
I-0003-FAR	F-0002-FAR	2	40	(37,47]	F	1	2	University
I-0003-FIA	F-0001-FIA	2	19	(16,27]	M	0	1	Secondary
I-0003-IHO	F-0001-IHO	1	28	(27,37]	M	0	1	University
I-0003-MAE	F-0001-MAE	3	31	(27,37]	M	0	1	Secondary
I-0003-MDT	F-0002-MDT	1	47	(37,47]	F	0	2	Illiterate
I-0003-MDV	F-0002-MDV	2	34	(27,37]	F	0	2	Secondary
I-0003-MIA	F-0002-MIA	2	36	(27,37]	M	0	2	Secondary
I-0003-MJG	F-0002-MJG	1	34	(27,37]	F	0	2	Secondary
I-0003-MNJ	F-0003-MNJ	2	47	(37,47]	M	0	2	University
I-0003-MRB	F-0001-MRB	2	24	(16,27]	F	0	3	Secondary
I-0003-MRG	F-0003-MRG	2	19	(16,27]	F	0	1	University
I-0003-NSB	F-0003-NSB	2	20	(16,27]	M	0	1	University
I-0003-SBV	F-0001-SBV	3	35	(27,37]	F	0	2	Secondary
I-0003-TDD	F-0003-TDD	2	22	(16,27]	F	0	2	Secondary
I-0003-TGR	F-0003-TGR	2	51	(47,57]	M	0	2	University
I-0003-TOA	F-0002-TOA	2	19	(16,27]	F	0	1	Secondary
I-0003-TOL	F-0002-TOL	2	41	(37,47]	F	1	1	Secondary
I-0004-ABV	F-0003-ABV	1	33	(27,37]	F	0	3	Secondary
I-0004-ABZ	F-0003-ABZ	3	47	(37,47]	F	0	2	University
I-0004-AHH	F-0004-AHH	2	60	(57,67]	F	0	1	Secondary
I-0004-AJB	F-0003-AJB	2	22	(16,27]	M	0	2	University
I-0004-ATB	F-0002-ATB	2	27	(16,27]	F	0	1	NA
I-0004-BEL	F-0003-BEL	2	23	(16,27]	M	0	2	University
I-0004-BOE	F-0003-BOE	2	40	(37,47]	M	0	2	Secondary
I-0004-BOS	F-0003-BOS	1	58	(57,67]	M	0	1	Secondary
I-0004-CDA	F-0003-CDA	2	34	(27,37]	F	0	1	Secondary
I-0004-DIE	F-0003-DIE	2	21	(16,27]	M	0	1	Secondary
I-0004-EJD	F-0002-EJD	2	22	(16,27]	F	0	3	Illiterate
I-0004-FAR	F-0002-FAR	2	35	(27,37]	F	1	2	University
I-0004-FIA	F-0002-FIA	2	37	(27,37]	F	0	1	Secondary
I-0004-IHO	F-0002-IHO	1	67	(57,67]	M	0	1	Illiterate
I-0004-MAE	F-0002-MAE	2	37	(27,37]	M	0	1	Secondary
I-0004-MDT	F-0003-MDT	2	19	(16,27]	F	0	2	University
I-0004-MDV	F-0003-MDV	3	21	(16,27]	M	0	2	University
I-0004-MIA	F-0003-MIA	1	35	(27,37]	F	0	2	Secondary
I-0004-MJG	F-0003-MJG	1	31	(27,37]	M	0	2	Secondary
I-0004-MNJ	F-0003-MNJ	2	45	(37,47]	F	0	2	Secondary
I-0004-MRB	F-0004-MRB	2	40	(37,47]	F	0	3	Secondary
I-0004-MRG	F-0003-MRG	2	19	(16,27]	F	0	1	Illiterate
I-0004-NSB	F-0004-NSB	2	78	(67,100]	M	0	1	Secondary
I-0004-SBV	F-0002-SBV	3	21	(16,27]	F	0	2	University
I-0004-TDD	F-0003-TDD	2	55	(47,57]	M	0	2	University
I-0004-TGR	F-0004-TGR	2	27	(16,27]	M	0	3	University
I-0004-TOA	F-0002-TOA	2	20	(16,27]	F	0	1	University
I-0004-TOL	F-0002-TOL	2	32	(27,37]	F	0	1	Secondary
I-0005-ABV	F-0001-ABV	1	48	(47,57]	M	0	3	University
I-0005-ABZ	F-0002-ABZ	3	41	(37,47]	M	0	2	University
I-0005-AHH	F-0005-AHH	2	67	(57,67]	F	1	1	Secondary
I-0005-AJB	F-0004-AJB	2	27	(16,27]	F	0	2	Secondary
I-0005-ATB	F-0003-ATB	2	42	(37,47]	F	0	1	Secondary
I-0005-BEL	F-0003-BEL	2	55	(47,57]	F	0	2	Secondary
I-0005-BOE	F-0003-BOE	2	36	(27,37]	F	0	2	Secondary
I-0005-BOS	F-0004-BOS	2	55	(47,57]	M	0	1	Secondary
I-0005-CDA	F-0004-CDA	2	65	(57,67]	M	0	1	Secondary
I-0005-DIE	F-0003-DIE	2	47	(37,47]	M	0	1	Secondary
I-0005-EJD	F-0002-EJD	2	32	(27,37]	M	1	3	Secondary
I-0005-FAR	F-0002-FAR	2	23	(16,27]	F	0	2	Secondary
I-0005-FIA	F-0003-FIA	2	26	(16,27]	M	0	1	University
I-0005-IHO	F-0002-IHO	1	43	(37,47]	F	0	1	Secondary
I-0005-MAE	F-0003-MAE	2	22	(16,27]	F	0	1	Secondary
I-0005-MDT	F-0003-MDT	2	19	(16,27]	F	0	2	University
I-0005-MDV	F-0004-MDV	2	54	(47,57]	F	0	2	Secondary
I-0005-MIA	F-0004-MIA	2	42	(37,47]	F	0	2	Secondary
I-0005-MJG	F-0005-MJG	1	27	(16,27]	M	0	2	Secondary
I-0005-MNJ	F-0004-MNJ	2	43	(37,47]	M	0	2	Secondary
I-0005-MRB	F-0004-MRB	2	24	(16,27]	M	1	3	University
I-0005-MRG	F-0004-MRG	2	28	(27,37]	F	0	1	Secondary
I-0005-NSB	F-0005-NSB	2	25	(16,27]	F	0	1	University
I-0005-SBV	F-0003-SBV	3	60	(57,67]	F	0	2	Illiterate
I-0005-TDD	F-0003-TDD	2	28	(27,37]	M	0	2	Secondary
I-0005-TGR	F-0002-TGR	2	28	(27,37]	F	0	2	Illiterate
I-0005-TOA	F-0003-TOA	2	19	(16,27]	F	0	1	Secondary
I-0005-TOL	F-0002-TOL	2	49	(47,57]	M	0	1	Secondary
I-0006-ABV	F-0004-ABV	1	62	(57,67]	M	1	3	Secondary
I-0006-ABZ	F-0004-ABZ	3	42	(37,47]	M	0	2	University
I-0006-AHH	F-0006-AHH	2	46	(37,47]	F	0	1	University
I-0006-AJB	F-0005-AJB	2	23	(16,27]	M	0	2	University
I-0006-ATB	F-0003-ATB	2	38	(37,47]	M	0	1	University
I-0006-BEL	F-0003-BEL	2	18	(16,27]	F	0	2	Secondary
I-0006-BOE	F-0004-BOE	2	36	(27,37]	M	0	2	University
I-0006-BOS	F-0004-BOS	2	52	(47,57]	F	0	1	Secondary
I-0006-CDA	F-0006-CDA	2	80	(67,100]	M	0	1	Secondary
I-0006-DIE	F-0003-DIE	2	23	(16,27]	M	0	1	University
I-0006-EJD	F-0004-EJD	1	20	(16,27]	F	0	3	Secondary
I-0006-FAR	F-0003-FAR	3	80	(67,100]	M	0	2	University
I-0006-FIA	F-0003-FIA	2	43	(37,47]	M	0	1	Secondary
I-0006-IHO	F-0002-IHO	1	18	(16,27]	F	0	1	Secondary
I-0006-MAE	F-0004-MAE	2	33	(27,37]	F	0	1	Secondary
I-0006-MDT	F-0003-MDT	2	24	(16,27]	F	0	2	University
I-0006-MDV	F-0004-MDV	2	18	(16,27]	F	0	2	Secondary
I-0006-MIA	F-0004-MIA	2	43	(37,47]	M	0	2	Secondary
I-0006-MJG	F-0005-MJG	1	39	(37,47]	M	0	2	Secondary
I-0006-MNJ	F-0004-MNJ	2	18	(16,27]	M	0	2	University
I-0006-MRB	F-0004-MRB	2	20	(16,27]	F	0	3	University
I-0006-MRG	F-0004-MRG	2	35	(27,37]	M	0	1	Secondary
I-0006-NSB	F-0006-NSB	3	53	(47,57]	F	0	1	Secondary
I-0006-SBV	F-0003-SBV	3	42	(37,47]	F	0	2	Secondary
I-0006-TDD	F-0004-TDD	2	32	(27,37]	M	0	2	University
I-0006-TGR	F-0003-TGR	2	48	(47,57]	F	0	2	Secondary
I-0006-TOA	F-0002-TOA	2	40	(37,47]	F	0	1	University
I-0006-TOL	F-0003-TOL	2	30	(27,37]	F	0	1	Secondary
I-0007-ABV	F-0005-ABV	1	19	(16,27]	M	0	3	Secondary
I-0007-ABZ	F-0004-ABZ	3	33	(27,37]	F	0	2	Secondary
I-0007-AHH	F-0007-AHH	3	37	(27,37]	M	0	1	University
I-0007-AJB	F-0006-AJB	2	25	(16,27]	F	0	2	Secondary
I-0007-ATB	F-0004-ATB	3	52	(47,57]	M	0	1	University
I-0007-BEL	F-0004-BEL	1	35	(27,37]	F	0	2	Illiterate
I-0007-BOE	F-0005-BOE	2	52	(47,57]	M	0	2	Secondary
I-0007-BOS	F-0004-BOS	2	23	(16,27]	M	0	1	Secondary
I-0007-CDA	F-0005-CDA	3	55	(47,57]	F	0	1	Secondary
I-0007-DIE	F-0004-DIE	2	35	(27,37]	M	0	1	University
I-0007-EJD	F-0003-EJD	1	27	(16,27]	M	0	3	University
I-0007-FAR	F-0004-FAR	2	19	(16,27]	F	0	2	Secondary
I-0007-FIA	F-0004-FIA	2	67	(57,67]	F	0	1	Secondary
I-0007-IHO	F-0003-IHO	2	45	(37,47]	F	0	1	Secondary
I-0007-MAE	F-0005-MAE	2	32	(27,37]	M	0	1	University
I-0007-MDT	F-0004-MDT	3	41	(37,47]	M	0	2	University
I-0007-MDV	F-0005-MDV	3	26	(16,27]	M	0	2	Secondary
I-0007-MIA	F-0005-MIA	1	23	(16,27]	M	1	2	Illiterate
I-0007-MJG	F-0006-MJG	1	64	(57,67]	M	0	2	Illiterate
I-0007-MNJ	F-0004-MNJ	2	39	(37,47]	F	0	2	Secondary
I-0007-MRB	F-0003-MRB	2	31	(27,37]	F	0	3	Secondary
I-0007-MRG	F-0005-MRG	2	39	(37,47]	F	0	1	Secondary
I-0007-NSB	F-0007-NSB	2	53	(47,57]	M	0	1	University
I-0007-SBV	F-0003-SBV	3	24	(16,27]	M	0	2	Secondary
I-0007-TDD	F-0005-TDD	2	36	(27,37]	F	0	2	Secondary
I-0007-TGR	F-0007-TGR	2	24	(16,27]	M	0	2	University
I-0007-TOA	F-0004-TOA	2	43	(37,47]	F	0	1	University
I-0007-TOL	F-0003-TOL	2	40	(37,47]	F	0	1	Secondary
I-0008-ABV	F-0005-ABV	1	22	(16,27]	F	0	3	Secondary
I-0008-ABZ	F-0005-ABZ	3	52	(47,57]	F	0	2	University
I-0008-AHH	F-0007-AHH	3	22	(16,27]	M	0	1	University
I-0008-AJB	F-0007-AJB	2	53	(47,57]	F	0	2	Secondary
I-0008-ATB	F-0005-ATB	2	31	(27,37]	F	0	1	Secondary
I-0008-BEL	F-0004-BEL	1	43	(37,47]	M	0	2	Secondary
I-0008-BOE	F-0005-BOE	2	47	(37,47]	F	0	2	Secondary
I-0008-BOS	F-0005-BOS	2	42	(37,47]	F	0	1	University
I-0008-CDA	F-0005-CDA	3	34	(27,37]	F	0	1	University
I-0008-DIE	F-0005-DIE	2	49	(47,57]	M	1	1	University
I-0008-EJD	F-0003-EJD	1	18	(16,27]	M	0	3	University
I-0008-FAR	F-0004-FAR	2	21	(16,27]	F	0	2	Illiterate
I-0008-FIA	F-0004-FIA	2	72	(67,100]	M	0	1	University
I-0008-IHO	F-0004-IHO	2	49	(47,57]	M	1	1	Secondary
I-0008-MAE	F-0006-MAE	3	47	(37,47]	F	0	1	University
I-0008-MDT	F-0005-MDT	2	21	(16,27]	M	0	2	University
I-0008-MDV	F-0006-MDV	2	33	(27,37]	M	1	2	Secondary
I-0008-MIA	F-0003-MIA	1	34	(27,37]	M	0	2	Illiterate
I-0008-MJG	F-0006-MJG	1	56	(47,57]	F	0	2	Illiterate
I-0008-MNJ	F-0005-MNJ	1	38	(37,47]	M	0	2	Secondary
I-0008-MRB	F-0005-MRB	2	45	(37,47]	M	1	3	University
I-0008-MRG	F-0005-MRG	2	23	(16,27]	F	0	1	Secondary
I-0008-NSB	F-0008-NSB	2	54	(47,57]	M	0	1	Secondary
I-0008-SBV	F-0004-SBV	2	46	(37,47]	M	0	2	University
I-0008-TDD	F-0006-TDD	2	63	(57,67]	F	0	2	Secondary
I-0008-TGR	F-0005-TGR	2	56	(47,57]	F	0	2	University
I-0008-TOA	F-0005-TOA	3	41	(37,47]	M	0	1	University
I-0008-TOL	F-0004-TOL	3	28	(27,37]	M	1	1	University
I-0009-ABV	F-0005-ABV	1	25	(16,27]	F	0	3	Secondary
I-0009-ABZ	F-0006-ABZ	3	55	(47,57]	M	0	2	University
I-0009-AHH	F-0008-AHH	2	20	(16,27]	M	1	1	University
I-0009-AJB	F-0007-AJB	2	25	(16,27]	F	0	2	Secondary
I-0009-ATB	F-0006-ATB	2	37	(27,37]	F	0	1	Secondary
I-0009-BEL	F-0005-BEL	2	64	(57,67]	M	0	2	University
I-0009-BOE	F-0005-BOE	2	25	(16,27]	F	0	2	Secondary
I-0009-BOS	F-0005-BOS	2	26	(16,27]	F	0	1	University
I-0009-CDA	F-0006-CDA	2	23	(16,27]	F	0	1	Secondary
I-0009-DIE	F-0006-DIE	2	25	(16,27]	M	1	1	University
I-0009-EJD	F-0005-EJD	2	46	(37,47]	F	0	3	Secondary
I-0009-FAR	F-0005-FAR	2	61	(57,67]	M	0	2	Secondary
I-0009-FIA	F-0005-FIA	1	39	(37,47]	M	0	1	University
I-0009-IHO	F-0005-IHO	2	18	(16,27]	F	0	1	Secondary
I-0009-MAE	F-0007-MAE	2	23	(16,27]	F	0	1	Secondary
I-0009-MDT	F-0005-MDT	2	20	(16,27]	M	1	2	University
I-0009-MDV	F-0007-MDV	2	20	(16,27]	M	0	2	Secondary
I-0009-MIA	F-0006-MIA	1	39	(37,47]	F	0	2	Secondary
I-0009-MJG	F-0007-MJG	1	46	(37,47]	M	0	2	University
I-0009-MNJ	F-0005-MNJ	1	25	(16,27]	F	0	2	Secondary
I-0009-MRB	F-0005-MRB	2	40	(37,47]	F	0	3	University
I-0009-MRG	F-0006-MRG	2	37	(27,37]	F	0	1	Secondary
I-0009-NSB	F-0009-NSB	2	33	(27,37]	M	0	1	Secondary
I-0009-SBV	F-0005-SBV	3	21	(16,27]	F	0	2	University
I-0009-TDD	F-0005-TDD	2	22	(16,27]	M	0	2	University
I-0009-TGR	F-0006-TGR	2	24	(16,27]	F	1	2	Secondary
I-0009-TOA	F-0006-TOA	3	63	(57,67]	M	0	1	University
I-0009-TOL	F-0005-TOL	2	28	(27,37]	M	0	1	University
I-0010-ABV	F-0007-ABV	2	76	(67,100]	M	0	3	Illiterate
I-0010-ABZ	F-0007-ABZ	3	41	(37,47]	M	1	2	University
I-0010-AHH	F-0009-AHH	2	32	(27,37]	F	0	1	University
I-0010-AJB	F-0008-AJB	1	77	(67,100]	F	0	2	Illiterate
I-0010-ATB	F-0007-ATB	2	44	(37,47]	M	0	1	Secondary
I-0010-BEL	F-0006-BEL	2	24	(16,27]	F	0	2	Secondary
I-0010-BOE	F-0006-BOE	1	38	(37,47]	F	0	2	Illiterate
I-0010-BOS	F-0005-BOS	2	21	(16,27]	F	0	1	University
I-0010-CDA	F-0007-CDA	2	37	(27,37]	M	0	1	Secondary
I-0010-DIE	F-0007-DIE	2	46	(37,47]	M	0	1	University
I-0010-EJD	F-0005-EJD	2	25	(16,27]	M	0	3	University
I-0010-FAR	F-0006-FAR	2	35	(27,37]	F	0	2	Secondary
I-0010-FIA	F-0005-FIA	1	47	(37,47]	M	1	1	Secondary
I-0010-IHO	F-0005-IHO	2	32	(27,37]	F	0	1	University
I-0010-MAE	F-0007-MAE	2	32	(27,37]	M	0	1	Secondary
I-0010-MDT	F-0006-MDT	2	58	(57,67]	M	0	2	University
I-0010-MDV	F-0003-MDV	3	26	(16,27]	F	0	2	University
I-0010-MIA	F-0007-MIA	2	37	(27,37]	M	0	2	Secondary
I-0010-MJG	F-0008-MJG	1	29	(27,37]	F	0	2	Secondary
I-0010-MNJ	F-0005-MNJ	1	49	(47,57]	F	0	2	Secondary
I-0010-MRB	F-0002-MRB	2	41	(37,47]	M	1	3	University
I-0010-MRG	F-0007-MRG	2	50	(47,57]	F	0	1	Secondary
I-0010-NSB	F-0010-NSB	2	32	(27,37]	F	1	1	Secondary
I-0010-SBV	F-0006-SBV	2	35	(27,37]	M	0	2	Secondary
I-0010-TDD	F-0006-TDD	2	26	(16,27]	M	0	2	Illiterate
I-0010-TGR	F-0006-TGR	2	20	(16,27]	M	0	2	Secondary
I-0010-TOA	F-0007-TOA	3	27	(16,27]	M	0	1	Secondary
I-0010-TOL	F-0006-TOL	3	38	(37,47]	F	0	1	University
I-0011-ABV	F-0007-ABV	2	18	(16,27]	M	0	3	Secondary
I-0011-ABZ	F-0007-ABZ	3	26	(16,27]	M	0	2	University
I-0011-AHH	F-0009-AHH	2	34	(27,37]	M	0	1	University
I-0011-AJB	F-0009-AJB	2	29	(27,37]	F	0	2	Secondary
I-0011-ATB	F-0007-ATB	2	35	(27,37]	F	0	1	Illiterate
I-0011-BEL	F-0006-BEL	2	37	(27,37]	M	0	2	University
I-0011-BOE	F-0006-BOE	1	31	(27,37]	F	0	2	Secondary
I-0011-BOS	F-0003-BOS	1	27	(16,27]	M	0	1	Secondary
I-0011-CDA	F-0008-CDA	2	55	(47,57]	F	0	1	Secondary
I-0011-DIE	F-0001-DIE	3	22	(16,27]	M	0	1	University
I-0011-EJD	F-0005-EJD	2	26	(16,27]	M	0	3	University
I-0011-FAR	F-0007-FAR	2	45	(37,47]	F	0	2	University
I-0011-FIA	F-0006-FIA	2	59	(57,67]	M	0	1	University
I-0011-IHO	F-0005-IHO	2	20	(16,27]	F	0	1	Secondary
I-0011-MAE	F-0008-MAE	2	73	(67,100]	F	0	1	Secondary
I-0011-MDT	F-0006-MDT	2	55	(47,57]	F	0	2	Secondary
I-0011-MDV	F-0008-MDV	2	21	(16,27]	F	0	2	University
I-0011-MIA	F-0007-MIA	2	35	(27,37]	M	0	2	Secondary
I-0011-MJG	F-0009-MJG	1	67	(57,67]	F	0	2	Secondary
I-0011-MNJ	F-0006-MNJ	2	44	(37,47]	M	0	2	University
I-0011-MRB	F-0002-MRB	2	38	(37,47]	F	0	3	Secondary
I-0011-MRG	F-0008-MRG	2	49	(47,57]	M	0	1	Secondary
I-0011-NSB	F-0011-NSB	2	21	(16,27]	M	0	1	University
I-0011-SBV	F-0007-SBV	2	25	(16,27]	M	0	2	Secondary
I-0011-TDD	F-0007-TDD	2	19	(16,27]	M	1	2	Secondary
I-0011-TGR	F-0007-TGR	2	40	(37,47]	F	0	2	Secondary
I-0011-TOA	F-0008-TOA	2	51	(47,57]	F	0	1	Secondary
I-0011-TOL	F-0004-TOL	3	24	(16,27]	M	0	1	University
I-0012-ABV	F-0008-ABV	1	43	(37,47]	F	0	3	Secondary
I-0012-ABZ	F-0007-ABZ	3	19	(16,27]	F	0	2	University
I-0012-AHH	F-0010-AHH	2	29	(27,37]	F	0	1	Secondary
I-0012-AJB	F-0010-AJB	2	20	(16,27]	F	0	2	University
I-0012-ATB	F-0008-ATB	3	53	(47,57]	F	0	1	University
I-0012-BEL	F-0006-BEL	2	37	(27,37]	F	0	2	Secondary
I-0012-BOE	F-0007-BOE	1	46	(37,47]	M	0	2	Secondary
I-0012-BOS	F-0001-BOS	1	24	(16,27]	F	1	1	Secondary
I-0012-CDA	F-0009-CDA	2	20	(16,27]	F	0	1	University
I-0012-DIE	F-0008-DIE	3	74	(67,100]	M	0	1	Secondary
I-0012-EJD	F-0006-EJD	2	47	(37,47]	F	0	3	Secondary
I-0012-FAR	F-0008-FAR	2	27	(16,27]	F	0	2	Secondary
I-0012-FIA	F-0006-FIA	2	47	(37,47]	F	0	1	University
I-0012-IHO	F-0006-IHO	1	62	(57,67]	F	0	1	Secondary
I-0012-MAE	F-0009-MAE	3	26	(16,27]	M	0	1	University
I-0012-MDT	F-0007-MDT	2	33	(27,37]	M	0	2	Secondary
I-0012-MDV	F-0008-MDV	2	47	(37,47]	F	0	2	University
I-0012-MIA	F-0007-MIA	2	25	(16,27]	F	0	2	Illiterate
I-0012-MJG	F-0010-MJG	1	39	(37,47]	M	0	2	Illiterate
I-0012-MNJ	F-0007-MNJ	2	46	(37,47]	M	0	2	Secondary
I-0012-MRB	F-0006-MRB	2	59	(57,67]	M	0	3	Illiterate
I-0012-MRG	F-0007-MRG	2	32	(27,37]	M	0	1	Secondary
I-0012-NSB	F-0011-NSB	2	43	(37,47]	F	0	1	University
I-0012-SBV	F-0008-SBV	2	34	(27,37]	F	0	2	Secondary
I-0012-TDD	F-0008-TDD	2	20	(16,27]	M	0	2	University
I-0012-TGR	F-0008-TGR	2	22	(16,27]	F	0	2	Secondary
I-0012-TOA	F-0009-TOA	3	25	(16,27]	M	0	1	University
I-0012-TOL	F-0006-TOL	3	43	(37,47]	M	0	1	University
I-0013-ABV	F-0009-ABV	1	45	(37,47]	F	0	3	Illiterate
I-0013-ABZ	F-0008-ABZ	2	18	(16,27]	F	0	2	University
I-0013-AHH	F-0011-AHH	2	18	(16,27]	M	1	1	University
I-0013-AJB	F-0011-AJB	1	49	(47,57]	F	0	2	Secondary
I-0013-ATB	F-0009-ATB	2	45	(37,47]	M	0	1	Secondary
I-0013-BEL	F-0007-BEL	2	30	(27,37]	M	0	2	Illiterate
I-0013-BOE	F-0007-BOE	1	24	(16,27]	M	0	2	University
I-0013-BOS	F-0006-BOS	1	50	(47,57]	F	0	1	Secondary
I-0013-CDA	F-0010-CDA	2	27	(16,27]	F	0	1	University
I-0013-DIE	F-0009-DIE	2	52	(47,57]	F	0	1	Secondary
I-0013-EJD	F-0006-EJD	2	50	(47,57]	F	0	3	Illiterate
I-0013-FAR	F-0009-FAR	2	38	(37,47]	F	0	2	Secondary
I-0013-FIA	F-0007-FIA	3	57	(47,57]	F	0	1	University
I-0013-IHO	F-0007-IHO	1	26	(16,27]	F	1	1	Secondary
I-0013-MAE	F-0010-MAE	2	28	(27,37]	M	0	1	Secondary
I-0013-MDT	F-0007-MDT	2	30	(27,37]	F	0	2	Secondary
I-0013-MDV	F-0009-MDV	2	23	(16,27]	M	0	2	University
I-0013-MIA	F-0008-MIA	2	28	(27,37]	F	0	2	Secondary
I-0013-MJG	F-0010-MJG	1	35	(27,37]	F	1	2	Secondary
I-0013-MNJ	F-0006-MNJ	2	20	(16,27]	M	0	2	University
I-0013-MRB	F-0006-MRB	2	50	(47,57]	F	0	3	NA
I-0013-MRG	F-0009-MRG	2	21	(16,27]	M	0	1	University
I-0013-NSB	F-0012-NSB	2	35	(27,37]	F	0	1	Secondary
I-0013-SBV	F-0009-SBV	2	31	(27,37]	M	0	2	Secondary
I-0013-TDD	F-0009-TDD	2	25	(16,27]	M	0	2	University
I-0013-TGR	F-0009-TGR	1	50	(47,57]	F	0	2	Illiterate
I-0013-TOA	F-0004-TOA	2	20	(16,27]	M	0	1	Secondary
I-0013-TOL	F-0007-TOL	2	62	(57,67]	M	0	1	University
I-0014-ABV	F-0009-ABV	1	28	(27,37]	M	0	3	Secondary
I-0014-ABZ	F-0009-ABZ	2	39	(37,47]	F	0	2	Secondary
I-0014-AHH	F-0012-AHH	1	43	(37,47]	F	0	1	University
I-0014-AJB	F-0012-AJB	1	50	(47,57]	F	0	2	Secondary
I-0014-ATB	F-0010-ATB	2	68	(67,100]	M	0	1	University
I-0014-BEL	F-0008-BEL	2	47	(37,47]	M	0	2	Secondary
I-0014-BOE	F-0008-BOE	2	40	(37,47]	M	1	2	Secondary
I-0014-BOS	F-0007-BOS	1	51	(47,57]	M	0	1	University
I-0014-CDA	F-0011-CDA	2	47	(37,47]	M	0	1	University
I-0014-DIE	F-0010-DIE	2	34	(27,37]	F	0	1	University
I-0014-EJD	F-0006-EJD	2	54	(47,57]	M	0	3	University
I-0014-FAR	F-0009-FAR	2	22	(16,27]	M	0	2	Secondary
I-0014-FIA	F-0007-FIA	3	31	(27,37]	F	0	1	Secondary
I-0014-IHO	F-0008-IHO	1	20	(16,27]	M	1	1	Secondary
I-0014-MAE	F-0010-MAE	2	27	(16,27]	M	0	1	Secondary
I-0014-MDT	F-0008-MDT	2	45	(37,47]	M	0	2	Secondary
I-0014-MDV	F-0010-MDV	3	32	(27,37]	M	0	2	University
I-0014-MIA	F-0009-MIA	2	27	(16,27]	F	0	2	Secondary
I-0014-MJG	F-0011-MJG	1	26	(16,27]	F	0	2	Illiterate
I-0014-MNJ	F-0008-MNJ	2	48	(47,57]	M	0	2	University
I-0014-MRB	F-0008-MRB	2	40	(37,47]	F	0	3	Secondary
I-0014-MRG	F-0009-MRG	2	34	(27,37]	F	0	1	Secondary
I-0014-NSB	F-0013-NSB	3	27	(16,27]	F	0	1	Secondary
I-0014-SBV	F-0008-SBV	2	31	(27,37]	M	0	2	Secondary
I-0014-TDD	F-0009-TDD	2	57	(47,57]	M	1	2	University
I-0014-TGR	F-0009-TGR	1	58	(57,67]	M	0	2	Secondary
I-0014-TOA	F-0010-TOA	2	38	(37,47]	M	0	1	Secondary
I-0014-TOL	F-0008-TOL	2	32	(27,37]	F	0	1	Secondary
I-0015-ABV	F-0010-ABV	1	18	(16,27]	M	0	3	Secondary
I-0015-ABZ	F-0010-ABZ	2	42	(37,47]	F	0	2	Secondary
I-0015-AHH	F-0013-AHH	2	24	(16,27]	F	0	1	Secondary
I-0015-AJB	F-0013-AJB	2	18	(16,27]	M	0	2	University
I-0015-ATB	F-0006-ATB	2	56	(47,57]	M	0	1	University
I-0015-BEL	F-0009-BEL	2	28	(27,37]	F	0	2	Secondary
I-0015-BOE	F-0008-BOE	2	70	(67,100]	M	0	2	Secondary
I-0015-BOS	F-0008-BOS	3	30	(27,37]	F	0	1	University
I-0015-CDA	F-0012-CDA	2	83	(67,100]	M	0	1	Secondary
I-0015-DIE	F-0007-DIE	2	40	(37,47]	F	0	1	University
I-0015-EJD	F-0007-EJD	2	43	(37,47]	M	0	3	University
I-0015-FAR	F-0009-FAR	2	21	(16,27]	F	0	2	Secondary
I-0015-FIA	F-0008-FIA	3	31	(27,37]	M	0	1	University
I-0015-IHO	F-0004-IHO	2	28	(27,37]	M	0	1	Secondary
I-0015-MAE	F-0010-MAE	2	57	(47,57]	M	0	1	Secondary
I-0015-MDT	F-0009-MDT	2	23	(16,27]	F	0	2	Secondary
I-0015-MDV	F-0010-MDV	3	22	(16,27]	F	0	2	University
I-0015-MIA	F-0009-MIA	2	27	(16,27]	F	0	2	Secondary
I-0015-MJG	F-0012-MJG	1	20	(16,27]	M	0	2	Illiterate
I-0015-MNJ	F-0009-MNJ	1	47	(37,47]	F	0	2	Secondary
I-0015-MRB	F-0007-MRB	2	46	(37,47]	M	1	3	Secondary
I-0015-MRG	F-0010-MRG	2	60	(57,67]	F	0	1	Secondary
I-0015-NSB	F-0009-NSB	2	22	(16,27]	M	0	1	Secondary
I-0015-SBV	F-0010-SBV	2	38	(37,47]	F	1	2	Secondary
I-0015-TDD	F-0009-TDD	2	55	(47,57]	F	0	2	University
I-0015-TGR	F-0008-TGR	2	29	(27,37]	M	0	2	University
I-0015-TOA	F-0011-TOA	2	29	(27,37]	M	0	1	Secondary
I-0015-TOL	F-0009-TOL	2	54	(47,57]	M	0	1	Secondary
I-0016-ABV	F-0005-ABV	1	50	(47,57]	M	0	3	Secondary
I-0016-ABZ	F-0011-ABZ	2	59	(57,67]	M	0	2	University
I-0016-AHH	F-0014-AHH	2	33	(27,37]	F	0	1	University
I-0016-AJB	F-0014-AJB	2	18	(16,27]	M	0	2	University
I-0016-ATB	F-0010-ATB	2	63	(57,67]	F	0	1	Secondary
I-0016-BEL	F-0009-BEL	2	29	(27,37]	M	0	2	University
I-0016-BOE	F-0009-BOE	2	53	(47,57]	M	0	2	Secondary
I-0016-BOS	F-0008-BOS	3	27	(16,27]	M	0	1	University
I-0016-CDA	F-0012-CDA	2	66	(57,67]	F	0	1	Secondary
I-0016-DIE	F-0011-DIE	2	32	(27,37]	F	0	1	Secondary
I-0016-EJD	F-0007-EJD	2	37	(27,37]	F	0	3	University
I-0016-FAR	F-0010-FAR	2	36	(27,37]	M	0	2	Secondary
I-0016-FIA	F-0009-FIA	2	36	(27,37]	F	0	1	Secondary
I-0016-IHO	F-0007-IHO	1	36	(27,37]	M	0	1	Secondary
I-0016-MAE	F-0011-MAE	2	70	(67,100]	M	0	1	Secondary
I-0016-MDT	F-0010-MDT	2	18	(16,27]	M	0	2	Secondary
I-0016-MDV	F-0011-MDV	3	46	(37,47]	M	0	2	University
I-0016-MIA	F-0010-MIA	2	29	(27,37]	F	0	2	Secondary
I-0016-MJG	F-0013-MJG	1	23	(16,27]	F	0	2	Secondary
I-0016-MNJ	F-0010-MNJ	2	20	(16,27]	F	0	2	Illiterate
I-0016-MRB	F-0009-MRB	2	57	(47,57]	F	0	3	Secondary
I-0016-MRG	F-0009-MRG	2	37	(27,37]	M	0	1	Secondary
I-0016-NSB	F-0014-NSB	2	34	(27,37]	M	0	1	Secondary
I-0016-SBV	F-0011-SBV	2	63	(57,67]	F	0	2	Secondary
I-0016-TDD	F-0010-TDD	2	22	(16,27]	M	0	2	Secondary
I-0016-TGR	F-0007-TGR	2	29	(27,37]	F	0	2	University
I-0016-TOA	F-0011-TOA	2	58	(57,67]	M	0	1	Secondary
I-0016-TOL	F-0010-TOL	2	67	(57,67]	M	0	1	Secondary
I-0017-ABV	F-0010-ABV	1	42	(37,47]	F	0	3	Secondary
I-0017-ABZ	F-0011-ABZ	2	23	(16,27]	F	0	2	University
I-0017-AHH	F-0014-AHH	2	43	(37,47]	M	0	1	Secondary
I-0017-AJB	F-0014-AJB	2	19	(16,27]	M	0	2	University
I-0017-ATB	F-0010-ATB	2	36	(27,37]	M	0	1	Secondary
I-0017-BEL	F-0010-BEL	1	43	(37,47]	M	0	2	Secondary
I-0017-BOE	F-0009-BOE	2	21	(16,27]	M	0	2	Secondary
I-0017-BOS	F-0009-BOS	2	57	(47,57]	M	0	1	Secondary
I-0017-CDA	F-0013-CDA	1	27	(16,27]	F	0	1	Secondary
I-0017-DIE	F-0012-DIE	2	28	(27,37]	F	0	1	Secondary
I-0017-EJD	F-0008-EJD	2	63	(57,67]	M	0	3	University
I-0017-FAR	F-0011-FAR	2	41	(37,47]	F	0	2	University
I-0017-FIA	F-0009-FIA	2	20	(16,27]	M	0	1	Secondary
I-0017-IHO	F-0009-IHO	2	50	(47,57]	M	0	1	University
I-0017-MAE	F-0012-MAE	1	53	(47,57]	F	0	1	Secondary
I-0017-MDT	F-0011-MDT	2	32	(27,37]	F	0	2	Secondary
I-0017-MDV	F-0009-MDV	2	48	(47,57]	F	0	2	Secondary
I-0017-MIA	F-0011-MIA	1	40	(37,47]	M	1	2	Secondary
I-0017-MJG	F-0013-MJG	1	28	(27,37]	M	0	2	Illiterate
I-0017-MNJ	F-0010-MNJ	2	27	(16,27]	M	0	2	Illiterate
I-0017-MRB	F-0009-MRB	2	31	(27,37]	M	0	3	Secondary
I-0017-MRG	F-0011-MRG	2	47	(37,47]	M	0	1	University
I-0017-NSB	F-0015-NSB	3	34	(27,37]	M	0	1	University
I-0017-SBV	F-0012-SBV	3	45	(37,47]	M	0	2	University
I-0017-TDD	F-0011-TDD	2	21	(16,27]	M	0	2	University
I-0017-TGR	F-0010-TGR	2	46	(37,47]	F	1	2	Secondary
I-0017-TOA	F-0011-TOA	2	55	(47,57]	F	0	1	Secondary
I-0017-TOL	F-0010-TOL	2	23	(16,27]	F	1	1	University
I-0018-ABV	F-0011-ABV	1	42	(37,47]	M	0	3	Secondary
I-0018-ABZ	F-0009-ABZ	2	61	(57,67]	M	0	2	Secondary
I-0018-AHH	F-0015-AHH	2	40	(37,47]	M	0	1	Secondary
I-0018-AJB	F-0015-AJB	1	19	(16,27]	M	0	2	University
I-0018-ATB	F-0011-ATB	3	63	(57,67]	M	0	1	University
I-0018-BEL	F-0011-BEL	2	49	(47,57]	F	0	2	Secondary
I-0018-BOE	F-0010-BOE	1	28	(27,37]	F	0	2	Secondary
I-0018-BOS	F-0009-BOS	2	34	(27,37]	F	0	1	Illiterate
I-0018-CDA	F-0013-CDA	1	29	(27,37]	M	0	1	Secondary
I-0018-DIE	F-0012-DIE	2	70	(67,100]	F	0	1	Illiterate
I-0018-EJD	F-0009-EJD	2	39	(37,47]	F	0	3	University
I-0018-FAR	F-0012-FAR	2	46	(37,47]	F	0	2	University
I-0018-FIA	F-0009-FIA	2	48	(47,57]	M	0	1	University
I-0018-IHO	F-0010-IHO	1	18	(16,27]	F	0	1	Secondary
I-0018-MAE	F-0013-MAE	1	40	(37,47]	M	0	1	Secondary
I-0018-MDT	F-0012-MDT	2	32	(27,37]	F	0	2	Secondary
I-0018-MDV	F-0012-MDV	1	48	(47,57]	M	1	2	Secondary
I-0018-MIA	F-0011-MIA	1	51	(47,57]	F	0	2	Illiterate
I-0018-MJG	F-0014-MJG	1	19	(16,27]	M	1	2	Secondary
I-0018-MNJ	F-0011-MNJ	2	30	(27,37]	F	0	2	Secondary
I-0018-MRB	F-0009-MRB	2	18	(16,27]	F	0	3	Secondary
I-0018-MRG	F-0012-MRG	2	41	(37,47]	M	0	1	Secondary
I-0018-NSB	F-0016-NSB	2	59	(57,67]	F	0	1	Secondary
I-0018-SBV	F-0013-SBV	2	26	(16,27]	F	0	2	Secondary
I-0018-TDD	F-0012-TDD	2	20	(16,27]	M	1	2	University
I-0018-TGR	F-0011-TGR	1	42	(37,47]	M	0	2	Illiterate
I-0018-TOA	F-0012-TOA	2	53	(47,57]	F	0	1	Secondary
I-0018-TOL	F-0011-TOL	3	32	(27,37]	M	0	1	Secondary
I-0019-ABV	F-0011-ABV	1	36	(27,37]	F	0	3	Illiterate
I-0019-ABZ	F-0009-ABZ	2	19	(16,27]	M	0	2	University
I-0019-AHH	F-0015-AHH	2	30	(27,37]	F	0	1	Illiterate
I-0019-AJB	F-0015-AJB	1	19	(16,27]	M	0	2	Secondary
I-0019-ATB	F-0012-ATB	2	31	(27,37]	M	0	1	Secondary
I-0019-BEL	F-0011-BEL	2	30	(27,37]	M	0	2	Secondary
I-0019-BOE	F-0011-BOE	2	55	(47,57]	M	0	2	Secondary
I-0019-BOS	F-0010-BOS	1	49	(47,57]	F	0	1	Secondary
I-0019-CDA	F-0014-CDA	1	23	(16,27]	M	0	1	Secondary
I-0019-DIE	F-0013-DIE	2	53	(47,57]	F	0	1	Secondary
I-0019-EJD	F-0009-EJD	2	28	(27,37]	M	0	3	Illiterate
I-0019-FAR	F-0013-FAR	1	20	(16,27]	F	0	2	Secondary
I-0019-FIA	F-0010-FIA	2	27	(16,27]	F	0	1	Secondary
I-0019-IHO	F-0011-IHO	2	24	(16,27]	M	0	1	Secondary
I-0019-MAE	F-0013-MAE	1	19	(16,27]	F	0	1	Illiterate
I-0019-MDT	F-0013-MDT	2	47	(37,47]	M	0	2	University
I-0019-MDV	F-0012-MDV	1	39	(37,47]	F	0	2	Secondary
I-0019-MIA	F-0012-MIA	2	31	(27,37]	M	0	2	Secondary
I-0019-MJG	F-0014-MJG	1	19	(16,27]	M	1	2	Illiterate
I-0019-MNJ	F-0012-MNJ	2	24	(16,27]	F	0	2	University
I-0019-MRB	F-0010-MRB	2	52	(47,57]	M	0	3	University
I-0019-MRG	F-0013-MRG	2	56	(47,57]	M	1	1	Secondary
I-0019-NSB	F-0017-NSB	2	52	(47,57]	F	0	1	Secondary
I-0019-SBV	F-0014-SBV	2	39	(37,47]	F	0	2	Secondary
I-0019-TDD	F-0013-TDD	1	45	(37,47]	M	0	3	Secondary
I-0019-TGR	F-0011-TGR	1	30	(27,37]	F	0	2	Secondary
I-0019-TOA	F-0013-TOA	2	26	(16,27]	F	0	1	Secondary
I-0019-TOL	F-0012-TOL	2	33	(27,37]	F	0	1	Secondary
I-0020-ABV	F-0012-ABV	1	46	(37,47]	F	0	3	Secondary
I-0020-ABZ	F-0012-ABZ	2	22	(16,27]	M	0	2	University
I-0020-AHH	F-0016-AHH	2	28	(27,37]	F	0	1	Secondary
I-0020-AJB	F-0015-AJB	1	42	(37,47]	F	0	2	Secondary
I-0020-ATB	F-0013-ATB	2	54	(47,57]	F	0	1	Secondary
I-0020-BEL	F-0012-BEL	1	52	(47,57]	F	0	2	Secondary
I-0020-BOE	F-0011-BOE	2	36	(27,37]	F	1	2	Secondary
I-0020-BOS	F-0011-BOS	2	51	(47,57]	F	0	1	Secondary
I-0020-CDA	F-0014-CDA	1	23	(16,27]	M	0	1	Illiterate
I-0020-DIE	F-0014-DIE	2	34	(27,37]	F	0	1	Secondary
I-0020-EJD	F-0010-EJD	2	55	(47,57]	F	0	3	University
I-0020-FAR	F-0013-FAR	1	36	(27,37]	M	0	2	Secondary
I-0020-FIA	F-0010-FIA	2	47	(37,47]	F	0	1	Secondary
I-0020-IHO	F-0011-IHO	2	24	(16,27]	M	0	1	Secondary
I-0020-MAE	F-0014-MAE	2	46	(37,47]	M	0	1	Secondary
I-0020-MDT	F-0014-MDT	2	37	(27,37]	M	0	2	Secondary
I-0020-MDV	F-0013-MDV	2	45	(37,47]	F	1	2	University
I-0020-MIA	F-0013-MIA	2	33	(27,37]	M	0	2	Secondary
I-0020-MJG	F-0015-MJG	1	49	(47,57]	M	0	2	Secondary
I-0020-MNJ	F-0013-MNJ	2	23	(16,27]	M	0	2	University
I-0020-MRB	F-0011-MRB	2	33	(27,37]	M	0	3	Secondary
I-0020-MRG	F-0014-MRG	2	28	(27,37]	M	0	1	Secondary
I-0020-NSB	F-0018-NSB	2	39	(37,47]	M	0	1	Secondary
I-0020-SBV	F-0015-SBV	2	34	(27,37]	F	0	2	University
I-0020-TDD	F-0014-TDD	2	27	(16,27]	F	0	2	University
I-0020-TGR	F-0012-TGR	2	34	(27,37]	F	0	2	Secondary
I-0020-TOA	F-0014-TOA	3	45	(37,47]	M	0	1	University
I-0020-TOL	F-0011-TOL	3	19	(16,27]	M	0	1	Secondary
I-0021-ABV	F-0004-ABV	1	30	(27,37]	F	0	3	Secondary
I-0021-ABZ	F-0013-ABZ	2	27	(16,27]	F	0	2	Secondary
I-0021-AHH	F-0017-AHH	2	43	(37,47]	M	0	1	University
I-0021-AJB	F-0016-AJB	2	23	(16,27]	F	0	2	Secondary
I-0021-ATB	F-0013-ATB	2	63	(57,67]	F	0	1	Secondary
I-0021-BEL	F-0013-BEL	1	31	(27,37]	M	0	2	Secondary
I-0021-BOE	F-0011-BOE	2	53	(47,57]	F	1	2	Secondary
I-0021-BOS	F-0012-BOS	2	62	(57,67]	M	0	1	Secondary
I-0021-CDA	F-0014-CDA	1	36	(27,37]	F	1	1	Secondary
I-0021-DIE	F-0015-DIE	2	29	(27,37]	F	0	1	Secondary
I-0021-EJD	F-0010-EJD	2	21	(16,27]	M	0	3	University
I-0021-FAR	F-0014-FAR	2	24	(16,27]	F	1	2	Secondary
I-0021-FIA	F-0010-FIA	2	30	(27,37]	M	0	1	Secondary
I-0021-IHO	F-0012-IHO	2	21	(16,27]	F	0	1	Secondary
I-0021-MAE	F-0014-MAE	2	31	(27,37]	F	0	1	Illiterate
I-0021-MDT	F-0015-MDT	2	46	(37,47]	F	0	2	Secondary
I-0021-MDV	F-0013-MDV	2	25	(16,27]	M	1	2	Secondary
I-0021-MIA	F-0010-MIA	2	38	(37,47]	M	1	2	Secondary
I-0021-MJG	F-0016-MJG	1	26	(16,27]	M	0	2	Illiterate
I-0021-MNJ	F-0014-MNJ	1	53	(47,57]	M	1	2	Secondary
I-0021-MRB	F-0012-MRB	1	31	(27,37]	M	0	3	Secondary
I-0021-MRG	F-0015-MRG	2	66	(57,67]	F	0	1	Secondary
I-0021-NSB	F-0019-NSB	2	21	(16,27]	F	0	1	Secondary
I-0021-SBV	F-0015-SBV	2	58	(57,67]	F	0	2	Secondary
I-0021-TDD	F-0015-TDD	2	44	(37,47]	F	0	2	Secondary
I-0021-TGR	F-0013-TGR	1	27	(16,27]	F	0	2	Illiterate
I-0021-TOA	F-0013-TOA	2	20	(16,27]	F	0	1	Secondary
I-0021-TOL	F-0013-TOL	2	35	(27,37]	F	0	1	Secondary
I-0022-ABV	F-0013-ABV	1	20	(16,27]	F	0	3	Secondary
I-0022-ABZ	F-0014-ABZ	2	45	(37,47]	F	0	2	Secondary
I-0022-AHH	F-0018-AHH	2	30	(27,37]	F	0	1	Secondary
I-0022-AJB	F-0017-AJB	2	39	(37,47]	F	0	2	University
I-0022-ATB	F-0014-ATB	1	58	(57,67]	F	0	1	Secondary
I-0022-BEL	F-0014-BEL	1	38	(37,47]	F	0	2	Secondary
I-0022-BOE	F-0008-BOE	2	21	(16,27]	F	0	2	University
I-0022-BOS	F-0012-BOS	2	27	(16,27]	M	0	1	Secondary
I-0022-CDA	F-0015-CDA	1	40	(37,47]	M	0	1	Secondary
I-0022-DIE	F-0016-DIE	3	23	(16,27]	F	0	1	University
I-0022-EJD	F-0011-EJD	2	28	(27,37]	F	0	3	University
I-0022-FAR	F-0015-FAR	1	34	(27,37]	F	0	2	Secondary
I-0022-FIA	F-0011-FIA	2	34	(27,37]	F	0	1	Secondary
I-0022-IHO	F-0013-IHO	1	65	(57,67]	M	0	1	Secondary
I-0022-MAE	F-0015-MAE	2	50	(47,57]	F	0	1	Secondary
I-0022-MDT	F-0016-MDT	2	43	(37,47]	M	0	2	University
I-0022-MDV	F-0014-MDV	2	20	(16,27]	F	0	2	Secondary
I-0022-MIA	F-0012-MIA	2	28	(27,37]	F	0	2	Secondary
I-0022-MJG	F-0016-MJG	1	31	(27,37]	F	0	2	Illiterate
I-0022-MNJ	F-0007-MNJ	2	22	(16,27]	F	0	2	Secondary
I-0022-MRB	F-0013-MRB	2	39	(37,47]	M	0	3	University
I-0022-MRG	F-0013-MRG	2	19	(16,27]	M	0	1	Secondary
I-0022-NSB	F-0018-NSB	2	42	(37,47]	F	0	1	Secondary
I-0022-SBV	F-0015-SBV	2	66	(57,67]	M	1	2	University
I-0022-TDD	F-0015-TDD	2	44	(37,47]	M	0	2	Secondary
I-0022-TGR	F-0014-TGR	1	23	(16,27]	F	0	2	Illiterate
I-0022-TOA	F-0015-TOA	2	24	(16,27]	F	0	1	Secondary
I-0022-TOL	F-0014-TOL	1	41	(37,47]	F	0	1	Secondary
I-0023-ABV	F-0014-ABV	1	28	(27,37]	F	0	3	Secondary
I-0023-ABZ	F-0014-ABZ	2	19	(16,27]	F	0	2	University
I-0023-AHH	F-0019-AHH	2	20	(16,27]	F	0	1	Secondary
I-0023-AJB	F-0017-AJB	2	35	(27,37]	M	0	2	University
I-0023-ATB	F-0014-ATB	1	53	(47,57]	M	1	1	Secondary
I-0023-BEL	F-0015-BEL	2	57	(47,57]	M	0	2	University
I-0023-BOE	F-0012-BOE	1	100	(67,100]	M	0	2	Secondary
I-0023-BOS	F-0013-BOS	2	28	(27,37]	F	0	1	Secondary
I-0023-CDA	F-0016-CDA	2	20	(16,27]	F	1	1	Secondary
I-0023-DIE	F-0017-DIE	2	34	(27,37]	F	0	1	Secondary
I-0023-EJD	F-0011-EJD	2	63	(57,67]	M	0	3	University
I-0023-FAR	F-0010-FAR	2	38	(37,47]	F	0	2	University
I-0023-FIA	F-0012-FIA	3	38	(37,47]	M	0	1	University
I-0023-IHO	F-0014-IHO	2	19	(16,27]	M	0	1	University
I-0023-MAE	F-0016-MAE	1	30	(27,37]	M	0	1	Secondary
I-0023-MDT	F-0016-MDT	2	33	(27,37]	F	0	2	University
I-0023-MDV	F-0014-MDV	2	32	(27,37]	M	0	2	University
I-0023-MIA	F-0014-MIA	2	51	(47,57]	F	0	2	Secondary
I-0023-MJG	F-0017-MJG	1	33	(27,37]	M	0	2	Secondary
I-0023-MNJ	F-0006-MNJ	2	42	(37,47]	F	0	2	Secondary
I-0023-MRB	F-0013-MRB	2	34	(27,37]	F	0	3	Secondary
I-0023-MRG	F-0013-MRG	2	27	(16,27]	M	0	1	Secondary
I-0023-NSB	F-0020-NSB	1	38	(37,47]	F	0	1	Secondary
I-0023-SBV	F-0016-SBV	2	35	(27,37]	F	0	2	Secondary
I-0023-TDD	F-0016-TDD	2	25	(16,27]	F	0	2	Secondary
I-0023-TGR	F-0015-TGR	1	30	(27,37]	F	0	2	Illiterate
I-0023-TOA	F-0016-TOA	2	32	(27,37]	F	0	1	Secondary
I-0023-TOL	F-0014-TOL	1	25	(16,27]	M	0	1	Secondary
I-0024-ABV	F-0015-ABV	1	23	(16,27]	F	0	3	Secondary
I-0024-ABZ	F-0014-ABZ	2	49	(47,57]	M	0	2	University
I-0024-AHH	F-0020-AHH	2	24	(16,27]	M	0	1	University
I-0024-AJB	F-0017-AJB	2	80	(67,100]	F	0	2	Illiterate
I-0024-ATB	F-0015-ATB	2	36	(27,37]	F	0	1	Secondary
I-0024-BEL	F-0015-BEL	2	50	(47,57]	F	0	2	University
I-0024-BOE	F-0012-BOE	1	19	(16,27]	F	0	2	Secondary
I-0024-BOS	F-0014-BOS	2	36	(27,37]	F	0	1	Secondary
I-0024-CDA	F-0017-CDA	2	23	(16,27]	F	0	1	Secondary
I-0024-DIE	F-0018-DIE	3	31	(27,37]	M	0	1	Secondary
I-0024-EJD	F-0011-EJD	2	24	(16,27]	M	1	3	University
I-0024-FAR	F-0016-FAR	2	56	(47,57]	F	1	2	Secondary
I-0024-FIA	F-0013-FIA	3	50	(47,57]	F	0	1	University
I-0024-IHO	F-0014-IHO	2	57	(47,57]	F	0	1	Secondary
I-0024-MAE	F-0017-MAE	2	35	(27,37]	M	0	1	University
I-0024-MDT	F-0017-MDT	2	25	(16,27]	F	1	2	University
I-0024-MDV	F-0015-MDV	2	54	(47,57]	M	0	2	University
I-0024-MIA	F-0015-MIA	2	37	(27,37]	F	0	2	University
I-0024-MJG	F-0017-MJG	1	34	(27,37]	M	0	2	Secondary
I-0024-MNJ	F-0007-MNJ	2	40	(37,47]	F	0	2	Secondary
I-0024-MRB	F-0014-MRB	1	33	(27,37]	M	0	3	Secondary
I-0024-MRG	F-0017-MRG	2	27	(16,27]	M	0	1	Secondary
I-0024-NSB	F-0021-NSB	2	54	(47,57]	F	0	1	Secondary
I-0024-SBV	F-0016-SBV	2	24	(16,27]	F	0	2	Secondary
I-0024-TDD	F-0017-TDD	2	38	(37,47]	M	0	2	Secondary
I-0024-TGR	F-0016-TGR	2	46	(37,47]	F	0	2	Illiterate
I-0024-TOA	F-0016-TOA	2	26	(16,27]	M	0	1	University
I-0024-TOL	F-0012-TOL	2	38	(37,47]	M	0	1	University
I-0025-ABV	F-0016-ABV	1	58	(57,67]	M	0	3	Secondary
I-0025-ABZ	F-0015-ABZ	2	23	(16,27]	M	0	2	Secondary
I-0025-AHH	F-0018-AHH	2	39	(37,47]	M	0	1	Secondary
I-0025-AJB	F-0018-AJB	2	62	(57,67]	F	0	2	University
I-0025-ATB	F-0016-ATB	2	21	(16,27]	M	0	1	University
I-0025-BEL	F-0016-BEL	2	20	(16,27]	M	0	2	University
I-0025-BOE	F-0013-BOE	1	45	(37,47]	M	0	2	Secondary
I-0025-BOS	F-0015-BOS	1	45	(37,47]	M	0	1	Secondary
I-0025-CDA	F-0017-CDA	2	42	(37,47]	F	0	1	Secondary
I-0025-DIE	F-0018-DIE	3	33	(27,37]	F	0	1	Secondary
I-0025-EJD	F-0013-EJD	1	20	(16,27]	M	0	3	Secondary
I-0025-FAR	F-0004-FAR	2	30	(27,37]	M	0	2	Illiterate
I-0025-FIA	F-0014-FIA	2	22	(16,27]	F	0	1	University
I-0025-IHO	F-0015-IHO	2	49	(47,57]	M	0	1	University
I-0025-MAE	F-0017-MAE	2	34	(27,37]	F	0	1	University
I-0025-MDT	F-0017-MDT	2	84	(67,100]	F	0	2	Secondary
I-0025-MDV	F-0016-MDV	2	30	(27,37]	F	0	2	Secondary
I-0025-MIA	F-0016-MIA	2	44	(37,47]	F	0	2	University
I-0025-MJG	F-0018-MJG	1	61	(57,67]	M	0	2	Illiterate
I-0025-MNJ	F-0015-MNJ	2	19	(16,27]	F	0	2	Secondary
I-0025-MRB	F-0005-MRB	2	52	(47,57]	F	0	3	Secondary
I-0025-MRG	F-0017-MRG	2	56	(47,57]	F	0	1	Secondary
I-0025-NSB	F-0022-NSB	2	60	(57,67]	M	0	1	Secondary
I-0025-SBV	F-0017-SBV	2	53	(47,57]	M	0	2	Secondary
I-0025-TDD	F-0017-TDD	2	41	(37,47]	F	0	2	Secondary
I-0025-TGR	F-0016-TGR	2	37	(27,37]	F	0	2	Illiterate
I-0025-TOA	F-0017-TOA	2	53	(47,57]	F	0	1	Secondary
I-0025-TOL	F-0015-TOL	2	22	(16,27]	M	0	1	University
I-0026-ABV	F-0017-ABV	1	37	(27,37]	M	1	3	Secondary
I-0026-ABZ	F-0015-ABZ	2	19	(16,27]	F	0	2	Secondary
I-0026-AHH	F-0021-AHH	3	41	(37,47]	F	0	1	University
I-0026-AJB	F-0018-AJB	2	64	(57,67]	M	0	2	University
I-0026-ATB	F-0017-ATB	2	19	(16,27]	F	0	1	University
I-0026-BEL	F-0017-BEL	2	58	(57,67]	M	0	2	Secondary
I-0026-BOE	F-0012-BOE	1	48	(47,57]	F	0	2	Illiterate
I-0026-BOS	F-0015-BOS	1	38	(37,47]	F	0	1	Secondary
I-0026-CDA	F-0018-CDA	2	35	(27,37]	F	0	1	Secondary
I-0026-DIE	F-0019-DIE	2	62	(57,67]	F	0	1	Secondary
I-0026-EJD	F-0013-EJD	1	54	(47,57]	M	0	3	Secondary
I-0026-FAR	F-0017-FAR	2	30	(27,37]	F	0	2	University
I-0026-FIA	F-0014-FIA	2	32	(27,37]	M	0	1	Secondary
I-0026-IHO	F-0015-IHO	2	23	(16,27]	M	0	1	Secondary
I-0026-MAE	F-0018-MAE	2	35	(27,37]	F	0	1	Secondary
I-0026-MDT	F-0020-MDT	2	57	(47,57]	M	0	2	University
I-0026-MDV	F-0016-MDV	2	39	(37,47]	F	0	2	Secondary
I-0026-MIA	F-0016-MIA	2	21	(16,27]	F	0	2	University
I-0026-MJG	F-0019-MJG	1	21	(16,27]	F	0	2	Secondary
I-0026-MNJ	F-0015-MNJ	2	75	(67,100]	M	0	2	Secondary
I-0026-MRB	F-0015-MRB	2	42	(37,47]	M	0	3	Illiterate
I-0026-MRG	F-0018-MRG	2	40	(37,47]	M	0	1	Secondary
I-0026-NSB	F-0022-NSB	2	48	(47,57]	F	0	1	Illiterate
I-0026-SBV	F-0002-SBV	3	35	(27,37]	F	0	2	University
I-0026-TDD	F-0018-TDD	2	25	(16,27]	F	0	2	Secondary
I-0026-TGR	F-0016-TGR	2	41	(37,47]	M	0	2	Secondary
I-0026-TOA	F-0017-TOA	2	42	(37,47]	F	0	1	Secondary
I-0026-TOL	F-0015-TOL	2	24	(16,27]	F	0	1	University
I-0027-ABV	F-0017-ABV	1	31	(27,37]	F	0	3	Illiterate
I-0027-ABZ	F-0015-ABZ	2	26	(16,27]	F	0	2	Secondary
I-0027-AHH	F-0022-AHH	2	40	(37,47]	F	0	1	Secondary
I-0027-AJB	F-0019-AJB	2	39	(37,47]	F	0	2	Secondary
I-0027-ATB	F-0018-ATB	1	60	(57,67]	M	0	1	Secondary
I-0027-BEL	F-0014-BEL	1	23	(16,27]	M	0	2	University
I-0027-BOE	F-0014-BOE	2	63	(57,67]	M	0	2	University
I-0027-BOS	F-0016-BOS	2	34	(27,37]	M	0	1	Secondary
I-0027-CDA	F-0017-CDA	2	20	(16,27]	M	0	1	University
I-0027-DIE	F-0020-DIE	2	37	(27,37]	M	0	1	University
I-0027-EJD	F-0013-EJD	1	50	(47,57]	F	0	3	Secondary
I-0027-FAR	F-0018-FAR	2	23	(16,27]	M	0	2	University
I-0027-FIA	F-0015-FIA	3	67	(57,67]	M	0	1	University
I-0027-IHO	F-0015-IHO	2	20	(16,27]	M	0	1	University
I-0027-MAE	F-0018-MAE	2	34	(27,37]	F	0	1	Secondary
I-0027-MDT	F-0018-MDT	2	53	(47,57]	F	0	2	Secondary
I-0027-MDV	F-0016-MDV	2	44	(37,47]	F	0	2	Secondary
I-0027-MIA	F-0017-MIA	2	28	(27,37]	F	0	2	Secondary
I-0027-MJG	F-0020-MJG	1	20	(16,27]	M	0	2	Secondary
I-0027-MNJ	F-0017-MNJ	2	52	(47,57]	F	0	2	Secondary
I-0027-MRB	F-0015-MRB	2	31	(27,37]	F	0	3	Secondary
I-0027-MRG	F-0018-MRG	2	30	(27,37]	F	0	1	Secondary
I-0027-NSB	F-0023-NSB	2	28	(27,37]	F	0	1	Secondary
I-0027-SBV	F-0010-SBV	2	59	(57,67]	M	0	2	University
I-0027-TDD	F-0019-TDD	2	34	(27,37]	F	0	2	Secondary
I-0027-TGR	F-0017-TGR	3	49	(47,57]	M	0	2	University
I-0027-TOA	F-0017-TOA	2	19	(16,27]	M	0	1	University
I-0027-TOL	F-0016-TOL	2	48	(47,57]	M	0	1	Illiterate
I-0028-ABV	F-0018-ABV	1	50	(47,57]	F	0	3	Secondary
I-0028-ABZ	F-0016-ABZ	3	52	(47,57]	F	0	2	University
I-0028-AHH	F-0023-AHH	2	42	(37,47]	M	0	1	Secondary
I-0028-AJB	F-0020-AJB	1	36	(27,37]	F	0	2	Secondary
I-0028-ATB	F-0018-ATB	1	66	(57,67]	F	0	1	Illiterate
I-0028-BEL	F-0018-BEL	2	57	(47,57]	M	0	2	Secondary
I-0028-BOE	F-0015-BOE	1	45	(37,47]	M	0	2	Secondary
I-0028-BOS	F-0016-BOS	2	26	(16,27]	M	0	1	Secondary
I-0028-CDA	F-0019-CDA	2	43	(37,47]	F	0	1	Secondary
I-0028-DIE	F-0020-DIE	2	36	(27,37]	M	0	1	University
I-0028-EJD	F-0014-EJD	2	21	(16,27]	M	0	3	University
I-0028-FAR	F-0018-FAR	2	20	(16,27]	M	0	2	University
I-0028-FIA	F-0016-FIA	2	31	(27,37]	F	1	1	Secondary
I-0028-IHO	F-0016-IHO	2	44	(37,47]	F	0	1	Secondary
I-0028-MAE	F-0019-MAE	2	28	(27,37]	F	0	1	University
I-0028-MDT	F-0018-MDT	2	27	(16,27]	F	0	2	Secondary
I-0028-MDV	F-0017-MDV	2	38	(37,47]	F	0	2	Secondary
I-0028-MIA	F-0018-MIA	2	28	(27,37]	M	0	2	Secondary
I-0028-MJG	F-0021-MJG	1	36	(27,37]	F	0	2	Secondary
I-0028-MNJ	F-0017-MNJ	2	36	(27,37]	F	0	2	Secondary
I-0028-MRB	F-0018-MRB	2	27	(16,27]	F	0	3	University
I-0028-MRG	F-0019-MRG	2	38	(37,47]	M	0	1	Secondary
I-0028-NSB	F-0024-NSB	2	26	(16,27]	F	0	1	Secondary
I-0028-TDD	F-0018-TDD	2	24	(16,27]	M	0	2	Secondary
I-0028-TGR	F-0018-TGR	3	28	(27,37]	M	0	2	Secondary
I-0028-TOA	F-0018-TOA	3	44	(37,47]	M	0	1	University
I-0028-TOL	F-0017-TOL	2	57	(47,57]	M	0	1	Illiterate
I-0029-ABV	F-0019-ABV	1	49	(47,57]	M	0	3	University
I-0029-ABZ	F-0016-ABZ	3	28	(27,37]	F	0	2	University
I-0029-AHH	F-0023-AHH	2	39	(37,47]	F	0	1	University
I-0029-AJB	F-0020-AJB	1	40	(37,47]	M	0	2	Secondary
I-0029-ATB	F-0017-ATB	2	46	(37,47]	F	0	1	University
I-0029-BEL	F-0018-BEL	2	62	(57,67]	F	0	2	Secondary
I-0029-BOE	F-0016-BOE	2	22	(16,27]	M	0	2	Secondary
I-0029-BOS	F-0017-BOS	2	19	(16,27]	F	0	1	University
I-0029-CDA	F-0020-CDA	2	23	(16,27]	F	0	1	Secondary
I-0029-DIE	F-0020-DIE	2	27	(16,27]	M	0	1	Secondary
I-0029-EJD	F-0014-EJD	2	46	(37,47]	M	0	3	University
I-0029-FAR	F-0018-FAR	2	24	(16,27]	F	0	2	University
I-0029-FIA	F-0017-FIA	2	25	(16,27]	M	1	1	University
I-0029-IHO	F-0016-IHO	2	33	(27,37]	M	0	1	Secondary
I-0029-MAE	F-0020-MAE	2	48	(47,57]	F	0	1	University
I-0029-MDT	F-0019-MDT	1	22	(16,27]	F	0	2	Secondary
I-0029-MDV	F-0018-MDV	2	48	(47,57]	M	0	2	University
I-0029-MIA	F-0018-MIA	2	57	(47,57]	M	0	2	Secondary
I-0029-MJG	F-0022-MJG	1	50	(47,57]	F	0	2	Illiterate
I-0029-MNJ	F-0018-MNJ	2	43	(37,47]	F	0	2	Secondary
I-0029-MRB	F-0016-MRB	2	36	(27,37]	F	0	3	Secondary
I-0029-MRG	F-0019-MRG	2	37	(27,37]	F	0	1	Secondary
I-0029-NSB	F-0025-NSB	2	20	(16,27]	F	0	1	Secondary
I-0029-SBV	F-0004-SBV	2	43	(37,47]	F	0	2	Secondary
I-0029-TDD	F-0020-TDD	2	43	(37,47]	M	0	2	University
I-0029-TGR	F-0013-TGR	1	28	(27,37]	M	0	2	Secondary
I-0029-TOA	F-0018-TOA	3	20	(16,27]	M	0	1	University
I-0029-TOL	F-0018-TOL	2	29	(27,37]	F	0	1	Secondary
I-0030-ABV	F-0019-ABV	1	37	(27,37]	F	0	3	Secondary
I-0030-ABZ	F-0016-ABZ	3	36	(27,37]	M	0	2	Secondary
I-0030-AHH	F-0024-AHH	2	45	(37,47]	F	0	1	Secondary
I-0030-AJB	F-0021-AJB	1	24	(16,27]	F	0	2	Secondary
I-0030-ATB	F-0016-ATB	2	71	(67,100]	M	1	1	Secondary
I-0030-BEL	F-0019-BEL	1	40	(37,47]	M	0	2	Secondary
I-0030-BOE	F-0017-BOE	2	19	(16,27]	M	0	2	Secondary
I-0030-BOS	F-0018-BOS	2	27	(16,27]	M	0	1	University
I-0030-CDA	F-0020-CDA	2	28	(27,37]	M	0	1	Secondary
I-0030-DIE	F-0021-DIE	3	30	(27,37]	F	0	1	University
I-0030-EJD	F-0015-EJD	2	34	(27,37]	M	0	3	University
I-0030-FAR	F-0019-FAR	2	20	(16,27]	M	0	2	University
I-0030-FIA	F-0011-FIA	2	35	(27,37]	M	0	1	Secondary
I-0030-IHO	F-0016-IHO	2	35	(27,37]	M	0	1	University
I-0030-MAE	F-0021-MAE	2	23	(16,27]	F	0	1	Secondary
I-0030-MDT	F-0020-MDT	2	56	(47,57]	F	0	2	University
I-0030-MDV	F-0019-MDV	2	27	(16,27]	M	0	2	University
I-0030-MIA	F-0019-MIA	2	80	(67,100]	F	0	2	Illiterate
I-0030-MJG	F-0023-MJG	1	34	(27,37]	F	0	2	Illiterate
I-0030-MNJ	F-0019-MNJ	3	36	(27,37]	F	0	2	University
I-0030-MRB	F-0016-MRB	2	25	(16,27]	M	0	3	University
I-0030-MRG	F-0020-MRG	1	19	(16,27]	F	0	1	Illiterate
I-0030-NSB	F-0026-NSB	2	58	(57,67]	M	0	1	Secondary
I-0030-SBV	F-0006-SBV	2	35	(27,37]	F	0	2	Secondary
I-0030-TDD	F-0021-TDD	2	67	(57,67]	M	0	2	Secondary
I-0030-TGR	F-0019-TGR	1	59	(57,67]	M	0	2	Secondary
I-0030-TOA	F-0019-TOA	2	28	(27,37]	M	0	1	Secondary
I-0030-TOL	F-0018-TOL	2	32	(27,37]	F	0	1	Secondary
I-0031-ABV	F-0020-ABV	1	51	(47,57]	M	0	3	Secondary
I-0031-ABZ	F-0017-ABZ	2	64	(57,67]	M	0	3	Secondary
I-0031-AHH	F-0025-AHH	1	27	(16,27]	F	0	3	Secondary
I-0031-AJB	F-0022-AJB	1	60	(57,67]	F	0	3	Secondary
I-0031-ATB	F-0019-ATB	1	39	(37,47]	M	0	1	Secondary
I-0031-BEL	F-0020-BEL	1	41	(37,47]	F	1	3	Secondary
I-0031-BOE	F-0018-BOE	1	43	(37,47]	M	0	3	Secondary
I-0031-BOS	F-0018-BOS	2	60	(57,67]	F	0	3	Secondary
I-0031-CDA	F-0021-CDA	2	20	(16,27]	F	0	1	University
I-0031-DIE	F-0022-DIE	1	26	(16,27]	M	0	2	University
I-0031-EJD	F-0019-EJD	1	43	(37,47]	F	0	3	Illiterate
I-0031-FAR	F-0020-FAR	1	25	(16,27]	M	0	3	Illiterate
I-0031-FIA	F-0018-FIA	2	23	(16,27]	M	0	2	University
I-0031-IHO	F-0017-IHO	1	56	(47,57]	M	0	3	Secondary
I-0031-MAE	F-0022-MAE	1	46	(37,47]	M	0	3	Secondary
I-0031-MDT	F-0021-MDT	1	37	(27,37]	M	0	3	Secondary
I-0031-MDV	F-0020-MDV	1	51	(47,57]	M	0	3	Secondary
I-0031-MIA	F-0021-MIA	1	27	(16,27]	M	0	3	Secondary
I-0031-MJG	F-0024-MJG	2	38	(37,47]	F	0	1	Secondary
I-0031-MNJ	F-0020-MNJ	1	40	(37,47]	F	0	3	Secondary
I-0031-MRB	F-0016-MRB	2	28	(27,37]	M	1	3	Illiterate
I-0031-MRG	F-0021-MRG	2	19	(16,27]	M	1	3	University
I-0031-NSB	F-0027-NSB	1	48	(47,57]	M	0	3	Secondary
I-0031-SBV	F-0018-SBV	3	48	(47,57]	M	0	3	University
I-0031-TDD	F-0022-TDD	1	35	(27,37]	M	0	3	Secondary
I-0031-TGR	F-0020-TGR	2	40	(37,47]	F	0	3	University
I-0031-TOA	F-0020-TOA	1	39	(37,47]	M	0	2	University
I-0031-TOL	F-0019-TOL	1	56	(47,57]	M	0	2	Secondary
I-0032-ABV	F-0020-ABV	1	28	(27,37]	F	0	3	Secondary
I-0032-ABZ	F-0018-ABZ	2	51	(47,57]	F	0	3	University
I-0032-AHH	F-0026-AHH	1	20	(16,27]	M	0	3	Secondary
I-0032-AJB	F-0023-AJB	1	52	(47,57]	M	0	3	Secondary
I-0032-ATB	F-0020-ATB	1	23	(16,27]	M	0	1	University
I-0032-BEL	F-0020-BEL	1	49	(47,57]	M	0	3	University
I-0032-BOE	F-0019-BOE	1	44	(37,47]	F	1	3	Secondary
I-0032-BOS	F-0042-BOS	1	23	(16,27]	F	0	3	Secondary
I-0032-CDA	F-0021-CDA	2	32	(27,37]	F	0	1	Secondary
I-0032-DIE	F-0022-DIE	1	27	(16,27]	F	0	2	Secondary
I-0032-EJD	F-0020-EJD	1	48	(47,57]	M	0	3	Secondary
I-0032-FAR	F-0021-FAR	1	44	(37,47]	F	0	3	Illiterate
I-0032-FIA	F-0018-FIA	2	55	(47,57]	F	0	2	University
I-0032-IHO	F-0018-IHO	1	28	(27,37]	F	0	3	Secondary
I-0032-MAE	F-0023-MAE	1	80	(67,100]	F	0	3	Secondary
I-0032-MDT	F-0021-MDT	1	33	(27,37]	F	0	3	Secondary
I-0032-MDV	F-0020-MDV	1	41	(37,47]	F	0	3	Secondary
I-0032-MIA	F-0021-MIA	1	19	(16,27]	F	0	3	Secondary
I-0032-MJG	F-0025-MJG	2	43	(37,47]	F	0	1	Secondary
I-0032-MNJ	F-0021-MNJ	1	19	(16,27]	M	0	3	Secondary
I-0032-MRB	F-0018-MRB	2	46	(37,47]	F	0	3	University
I-0032-MRG	F-0022-MRG	2	45	(37,47]	F	0	3	Secondary
I-0032-NSB	F-0028-NSB	1	24	(16,27]	M	0	3	Secondary
I-0032-SBV	F-0019-SBV	1	36	(27,37]	F	0	3	Illiterate
I-0032-TDD	F-0023-TDD	1	34	(27,37]	M	0	3	Secondary
I-0032-TGR	F-0021-TGR	1	41	(37,47]	M	0	3	Secondary
I-0032-TOA	F-0021-TOA	1	33	(27,37]	M	0	2	Secondary
I-0032-TOL	F-0019-TOL	1	29	(27,37]	M	0	2	Secondary
I-0033-ABV	F-0021-ABV	1	63	(57,67]	M	0	3	Secondary
I-0033-ABZ	F-0019-ABZ	1	77	(67,100]	F	0	3	Illiterate
I-0033-AHH	F-0027-AHH	2	36	(27,37]	M	0	3	Secondary
I-0033-AJB	F-0023-AJB	1	25	(16,27]	M	0	3	Secondary
I-0033-ATB	F-0021-ATB	1	38	(37,47]	M	0	1	Secondary
I-0033-BEL	F-0020-BEL	1	19	(16,27]	M	0	3	Illiterate
I-0033-BOE	F-0020-BOE	1	18	(16,27]	F	0	3	Illiterate
I-0033-BOS	F-0019-BOS	2	55	(47,57]	F	1	3	Secondary
I-0033-CDA	F-0021-CDA	2	49	(47,57]	F	0	1	University
I-0033-DIE	F-0023-DIE	1	54	(47,57]	M	0	2	University
I-0033-EJD	F-0020-EJD	1	47	(37,47]	F	0	3	University
I-0033-FAR	F-0021-FAR	1	56	(47,57]	F	0	3	Illiterate
I-0033-FIA	F-0018-FIA	2	56	(47,57]	M	0	2	Secondary
I-0033-IHO	F-0019-IHO	1	46	(37,47]	M	0	3	University
I-0033-MAE	F-0024-MAE	1	22	(16,27]	F	0	3	Secondary
I-0033-MDT	F-0022-MDT	1	55	(47,57]	M	0	3	Illiterate
I-0033-MDV	F-0021-MDV	1	29	(27,37]	M	0	3	Secondary
I-0033-MIA	F-0022-MIA	1	28	(27,37]	F	0	3	Illiterate
I-0033-MJG	F-0026-MJG	2	44	(37,47]	F	0	1	Secondary
I-0033-MNJ	F-0022-MNJ	1	28	(27,37]	M	0	3	Secondary
I-0033-MRB	F-0017-MRB	2	34	(27,37]	M	0	3	University
I-0033-MRG	F-0023-MRG	1	51	(47,57]	M	0	3	University
I-0033-NSB	F-0028-NSB	1	60	(57,67]	M	0	3	Secondary
I-0033-SBV	F-0020-SBV	2	32	(27,37]	M	0	3	Secondary
I-0033-TDD	F-0024-TDD	1	31	(27,37]	M	0	3	Illiterate
I-0033-TGR	F-0022-TGR	1	30	(27,37]	M	1	3	Secondary
I-0033-TOA	F-0021-TOA	1	28	(27,37]	M	0	2	Secondary
I-0033-TOL	F-0020-TOL	1	18	(16,27]	F	0	2	Secondary
I-0034-ABV	F-0022-ABV	1	23	(16,27]	M	0	3	University
I-0034-ABZ	F-0020-ABZ	2	29	(27,37]	M	0	3	University
I-0034-AHH	F-0028-AHH	1	46	(37,47]	M	0	3	Secondary
I-0034-AJB	F-0024-AJB	1	53	(47,57]	F	0	3	Secondary
I-0034-ATB	F-0022-ATB	1	20	(16,27]	M	0	1	Secondary
I-0034-BEL	F-0021-BEL	1	41	(37,47]	M	0	3	Illiterate
I-0034-BOE	F-0021-BOE	1	45	(37,47]	F	0	3	Secondary
I-0034-BOS	F-0020-BOS	1	44	(37,47]	F	0	3	Secondary
I-0034-CDA	F-0022-CDA	2	64	(57,67]	M	0	1	University
I-0034-DIE	F-0023-DIE	1	21	(16,27]	M	0	2	Secondary
I-0034-EJD	F-0020-EJD	1	36	(27,37]	F	0	3	Illiterate
I-0034-FAR	F-0021-FAR	1	65	(57,67]	M	0	3	Secondary
I-0034-FIA	F-0019-FIA	1	19	(16,27]	F	0	2	Secondary
I-0034-IHO	F-0020-IHO	1	35	(27,37]	M	0	3	Illiterate
I-0034-MAE	F-0025-MAE	1	31	(27,37]	M	0	3	Illiterate
I-0034-MDT	F-0022-MDT	1	52	(47,57]	F	0	3	Illiterate
I-0034-MDV	F-0021-MDV	1	31	(27,37]	F	0	3	Illiterate
I-0034-MIA	F-0022-MIA	1	30	(27,37]	M	0	3	Secondary
I-0034-MJG	F-0026-MJG	2	66	(57,67]	M	0	1	Secondary
I-0034-MNJ	F-0022-MNJ	1	27	(16,27]	F	0	3	Secondary
I-0034-MRB	F-0019-MRB	1	29	(27,37]	M	0	3	Secondary
I-0034-MRG	F-0023-MRG	1	36	(27,37]	F	0	3	Secondary
I-0034-NSB	F-0028-NSB	1	51	(47,57]	F	0	3	Secondary
I-0034-SBV	F-0020-SBV	2	33	(27,37]	F	0	3	Secondary
I-0034-TDD	F-0025-TDD	1	58	(57,67]	M	0	3	Illiterate
I-0034-TGR	F-0022-TGR	1	35	(27,37]	F	1	3	Illiterate
I-0034-TOA	F-0021-TOA	1	38	(37,47]	F	0	2	Secondary
I-0034-TOL	F-0021-TOL	1	45	(37,47]	M	0	2	Secondary
I-0035-ABV	F-0024-ABV	1	33	(27,37]	M	0	3	Secondary
I-0035-ABZ	F-0021-ABZ	1	54	(47,57]	F	0	3	Secondary
I-0035-AHH	F-0028-AHH	1	45	(37,47]	F	0	3	Secondary
I-0035-AJB	F-0025-AJB	1	33	(27,37]	M	0	3	Secondary
I-0035-ATB	F-0023-ATB	1	48	(47,57]	M	0	1	Secondary
I-0035-BEL	F-0021-BEL	1	27	(16,27]	F	0	3	Secondary
I-0035-BOE	F-0022-BOE	1	28	(27,37]	F	0	3	Illiterate
I-0035-BOS	F-0021-BOS	1	19	(16,27]	F	1	3	Secondary
I-0035-CDA	F-0023-CDA	2	37	(27,37]	F	0	1	Secondary
I-0035-DIE	F-0023-DIE	1	24	(16,27]	F	0	2	Secondary
I-0035-EJD	F-0021-EJD	1	44	(37,47]	M	0	3	Illiterate
I-0035-FAR	F-0022-FAR	1	25	(16,27]	F	0	3	Secondary
I-0035-FIA	F-0020-FIA	2	32	(27,37]	M	0	2	Secondary
I-0035-IHO	F-0018-IHO	1	38	(37,47]	M	0	3	Illiterate
I-0035-MAE	F-0026-MAE	2	47	(37,47]	M	0	3	University
I-0035-MDT	F-0023-MDT	1	32	(27,37]	F	0	3	Secondary
I-0035-MDV	F-0022-MDV	1	60	(57,67]	M	0	3	Secondary
I-0035-MIA	F-0022-MIA	1	34	(27,37]	M	0	3	Secondary
I-0035-MJG	F-0027-MJG	3	46	(37,47]	M	0	1	Secondary
I-0035-MNJ	F-0023-MNJ	1	32	(27,37]	F	0	3	Secondary
I-0035-MRB	F-0019-MRB	1	29	(27,37]	M	1	3	Secondary
I-0035-MRG	F-0024-MRG	2	53	(47,57]	F	0	3	University
I-0035-NSB	F-0029-NSB	1	75	(67,100]	M	0	3	Secondary
I-0035-SBV	F-0021-SBV	2	49	(47,57]	M	1	3	Secondary
I-0035-TDD	F-0026-TDD	1	26	(16,27]	M	0	3	Secondary
I-0035-TGR	F-0023-TGR	1	47	(37,47]	F	0	3	Secondary
I-0035-TOA	F-0022-TOA	1	49	(47,57]	F	0	2	Illiterate
I-0035-TOL	F-0022-TOL	1	40	(37,47]	M	0	2	Secondary
I-0036-ABV	F-0023-ABV	1	33	(27,37]	F	0	3	Illiterate
I-0036-ABZ	F-0022-ABZ	1	22	(16,27]	F	1	3	Secondary
I-0036-AHH	F-0029-AHH	1	24	(16,27]	F	0	3	Secondary
I-0036-AJB	F-0025-AJB	1	29	(27,37]	F	0	3	Secondary
I-0036-ATB	F-0023-ATB	1	41	(37,47]	F	0	1	Secondary
I-0036-BEL	F-0036-BEL	1	27	(16,27]	M	0	3	Illiterate
I-0036-BOE	F-0023-BOE	1	38	(37,47]	F	1	3	Secondary
I-0036-BOS	F-0022-BOS	1	47	(37,47]	F	0	3	Secondary
I-0036-CDA	F-0024-CDA	2	23	(16,27]	F	0	1	Secondary
I-0036-DIE	F-0024-DIE	1	39	(37,47]	M	0	2	Secondary
I-0036-EJD	F-0021-EJD	1	30	(27,37]	F	0	3	Secondary
I-0036-FAR	F-0022-FAR	1	19	(16,27]	M	0	3	Secondary
I-0036-FIA	F-0021-FIA	1	40	(37,47]	F	0	2	Secondary
I-0036-IHO	F-0026-IHO	1	33	(27,37]	M	0	3	Illiterate
I-0036-MAE	F-0026-MAE	2	38	(37,47]	M	0	3	Secondary
I-0036-MDT	F-0024-MDT	1	25	(16,27]	M	0	3	Secondary
I-0036-MDV	F-0022-MDV	1	57	(47,57]	F	0	3	Secondary
I-0036-MIA	F-0023-MIA	1	52	(47,57]	M	0	3	Secondary
I-0036-MJG	F-0028-MJG	2	40	(37,47]	F	0	1	Secondary
I-0036-MNJ	F-0024-MNJ	1	58	(57,67]	M	0	3	Secondary
I-0036-MRB	F-0019-MRB	1	20	(16,27]	M	0	3	Secondary
I-0036-MRG	F-0024-MRG	2	74	(67,100]	M	0	3	Secondary
I-0036-NSB	F-0029-NSB	1	58	(57,67]	F	0	3	Secondary
I-0036-SBV	F-0022-SBV	1	45	(37,47]	F	0	3	Secondary
I-0036-TDD	F-0027-TDD	1	60	(57,67]	M	0	3	Secondary
I-0036-TGR	F-0023-TGR	1	22	(16,27]	F	0	3	Secondary
I-0036-TOA	F-0023-TOA	1	22	(16,27]	M	0	2	Secondary
I-0036-TOL	F-0023-TOL	1	37	(27,37]	F	0	2	Secondary
I-0037-ABV	F-0025-ABV	1	48	(47,57]	M	1	3	Illiterate
I-0037-ABZ	F-0023-ABZ	1	34	(27,37]	F	0	3	Secondary
I-0037-AHH	F-0030-AHH	1	26	(16,27]	F	0	3	Secondary
I-0037-AJB	F-0025-AJB	1	29	(27,37]	M	0	3	Secondary
I-0037-ATB	F-0024-ATB	1	38	(37,47]	M	0	1	Secondary
I-0037-BEL	F-0023-BEL	1	32	(27,37]	M	0	3	Secondary
I-0037-BOE	F-0024-BOE	1	65	(57,67]	M	0	3	Secondary
I-0037-BOS	F-0023-BOS	2	23	(16,27]	M	0	3	Secondary
I-0037-CDA	F-0024-CDA	2	58	(57,67]	F	0	1	Secondary
I-0037-DIE	F-0024-DIE	1	37	(27,37]	M	0	2	Secondary
I-0037-EJD	F-0021-EJD	1	58	(57,67]	F	0	3	Illiterate
I-0037-FAR	F-0022-FAR	1	65	(57,67]	M	0	3	Illiterate
I-0037-FIA	F-0021-FIA	1	22	(16,27]	F	0	2	Secondary
I-0037-IHO	F-0021-IHO	1	27	(16,27]	M	1	3	Illiterate
I-0037-MAE	F-0027-MAE	1	27	(16,27]	F	0	3	Secondary
I-0037-MDT	F-0024-MDT	1	19	(16,27]	F	0	3	Secondary
I-0037-MDV	F-0023-MDV	1	82	(67,100]	F	0	3	Illiterate
I-0037-MIA	F-0023-MIA	1	29	(27,37]	F	0	3	Illiterate
I-0037-MJG	F-0029-MJG	2	35	(27,37]	F	0	1	Secondary
I-0037-MNJ	F-0024-MNJ	1	56	(47,57]	F	0	3	Secondary
I-0037-MRB	F-0020-MRB	1	24	(16,27]	F	0	3	Secondary
I-0037-MRG	F-0025-MRG	1	58	(57,67]	F	0	3	Secondary
I-0037-NSB	F-0029-NSB	1	20	(16,27]	F	0	3	Secondary
I-0037-SBV	F-0022-SBV	1	37	(27,37]	M	0	3	Secondary
I-0037-TDD	F-0028-TDD	1	43	(37,47]	F	0	3	Secondary
I-0037-TGR	F-0024-TGR	1	26	(16,27]	M	0	3	Secondary
I-0037-TOA	F-0024-TOA	1	32	(27,37]	M	0	2	Secondary
I-0037-TOL	F-0024-TOL	1	23	(16,27]	M	0	2	Secondary
I-0038-ABV	F-0026-ABV	1	18	(16,27]	F	0	3	Illiterate
I-0038-ABZ	F-0024-ABZ	1	23	(16,27]	F	0	3	Secondary
I-0038-AHH	F-0031-AHH	1	47	(37,47]	F	0	3	Secondary
I-0038-AJB	F-0022-AJB	1	28	(27,37]	F	0	3	Secondary
I-0038-ATB	F-0025-ATB	1	24	(16,27]	M	0	1	Secondary
I-0038-BEL	F-0023-BEL	1	22	(16,27]	F	0	3	Illiterate
I-0038-BOE	F-0025-BOE	1	44	(37,47]	M	0	3	University
I-0038-BOS	F-0023-BOS	2	26	(16,27]	F	0	3	University
I-0038-CDA	F-0025-CDA	2	19	(16,27]	M	0	1	University
I-0038-DIE	F-0024-DIE	1	30	(27,37]	F	0	2	Secondary
I-0038-EJD	F-0022-EJD	1	26	(16,27]	F	0	3	Illiterate
I-0038-FAR	F-0023-FAR	1	30	(27,37]	F	0	3	Secondary
I-0038-FIA	F-0022-FIA	1	33	(27,37]	F	0	2	Secondary
I-0038-IHO	F-0023-IHO	2	22	(16,27]	M	0	3	University
I-0038-MAE	F-0028-MAE	1	66	(57,67]	M	0	3	Secondary
I-0038-MDT	F-0025-MDT	1	24	(16,27]	F	0	3	Secondary
I-0038-MDV	F-0024-MDV	1	71	(67,100]	M	0	3	Illiterate
I-0038-MIA	F-0024-MIA	1	23	(16,27]	F	0	3	Secondary
I-0038-MJG	F-0030-MJG	2	40	(37,47]	M	0	1	Secondary
I-0038-MNJ	F-0025-MNJ	1	43	(37,47]	F	0	3	Secondary
I-0038-MRB	F-0021-MRB	1	19	(16,27]	M	0	3	Illiterate
I-0038-MRG	F-0026-MRG	1	34	(27,37]	F	0	3	Secondary
I-0038-NSB	F-0030-NSB	2	54	(47,57]	F	0	3	Secondary
I-0038-SBV	F-0023-SBV	1	49	(47,57]	F	0	3	Secondary
I-0038-TDD	F-0029-TDD	1	24	(16,27]	M	0	3	Secondary
I-0038-TGR	F-0024-TGR	1	20	(16,27]	F	0	3	Illiterate
I-0038-TOA	F-0025-TOA	1	27	(16,27]	M	0	2	Secondary
I-0038-TOL	F-0025-TOL	2	27	(16,27]	F	0	2	Secondary
I-0039-ABV	F-0023-ABV	1	38	(37,47]	F	0	3	Illiterate
I-0039-ABZ	F-0025-ABZ	2	58	(57,67]	M	0	3	Secondary
I-0039-AHH	F-0031-AHH	1	22	(16,27]	F	0	3	Secondary
I-0039-AJB	F-0026-AJB	2	27	(16,27]	M	0	3	Secondary
I-0039-ATB	F-0020-ATB	1	58	(57,67]	M	0	1	Secondary
I-0039-BEL	F-0024-BEL	1	21	(16,27]	F	0	3	Secondary
I-0039-BOE	F-0025-BOE	1	45	(37,47]	F	0	3	Secondary
I-0039-BOS	F-0024-BOS	1	21	(16,27]	F	0	3	Secondary
I-0039-CDA	F-0025-CDA	2	55	(47,57]	M	0	1	University
I-0039-DIE	F-0025-DIE	1	59	(57,67]	M	0	2	Secondary
I-0039-EJD	F-0022-EJD	1	23	(16,27]	F	0	3	Secondary
I-0039-FAR	F-0023-FAR	1	52	(47,57]	F	0	3	Illiterate
I-0039-FIA	F-0022-FIA	1	55	(47,57]	M	1	2	Secondary
I-0039-IHO	F-0022-IHO	1	29	(27,37]	M	1	3	Illiterate
I-0039-MAE	F-0029-MAE	1	61	(57,67]	M	0	3	Secondary
I-0039-MDT	F-0026-MDT	1	42	(37,47]	M	0	3	Secondary
I-0039-MDV	F-0025-MDV	1	37	(27,37]	M	0	3	Secondary
I-0039-MIA	F-0025-MIA	2	69	(67,100]	M	0	3	University
I-0039-MJG	F-0031-MJG	2	50	(47,57]	F	0	1	Secondary
I-0039-MNJ	F-0025-MNJ	1	18	(16,27]	F	0	3	Secondary
I-0039-MRB	F-0021-MRB	1	19	(16,27]	M	0	3	Illiterate
I-0039-MRG	F-0026-MRG	1	33	(27,37]	M	1	3	Secondary
I-0039-NSB	F-0031-NSB	1	32	(27,37]	M	0	3	Secondary
I-0039-SBV	F-0024-SBV	2	31	(27,37]	F	0	3	Illiterate
I-0039-TDD	F-0025-TDD	1	52	(47,57]	F	0	3	Illiterate
I-0039-TGR	F-0025-TGR	1	33	(27,37]	F	0	3	Secondary
I-0039-TOA	F-0025-TOA	1	24	(16,27]	F	1	2	Secondary
I-0039-TOL	F-0026-TOL	1	41	(37,47]	F	0	2	Secondary
I-0040-ABV	F-0025-ABV	1	33	(27,37]	F	1	3	Secondary
I-0040-ABZ	F-0025-ABZ	2	35	(27,37]	F	0	3	Secondary
I-0040-AHH	F-0032-AHH	1	65	(57,67]	M	1	3	Secondary
I-0040-AJB	F-0027-AJB	1	46	(37,47]	F	0	3	Secondary
I-0040-ATB	F-0026-ATB	1	65	(57,67]	M	0	1	Secondary
I-0040-BEL	F-0025-BEL	1	33	(27,37]	F	0	3	Illiterate
I-0040-BOE	F-0023-BOE	1	43	(37,47]	M	0	3	Secondary
I-0040-BOS	F-0024-BOS	1	28	(27,37]	M	0	3	Secondary
I-0040-CDA	F-0025-CDA	2	27	(16,27]	F	0	1	University
I-0040-DIE	F-0025-DIE	1	57	(47,57]	F	0	2	Secondary
I-0040-EJD	F-0022-EJD	1	21	(16,27]	F	0	3	Illiterate
I-0040-FAR	F-0024-FAR	1	26	(16,27]	F	0	3	Illiterate
I-0040-FIA	F-0023-FIA	2	76	(67,100]	M	0	2	Secondary
I-0040-IHO	F-0024-IHO	1	28	(27,37]	M	0	3	Secondary
I-0040-MAE	F-0030-MAE	1	37	(27,37]	M	0	3	Illiterate
I-0040-MDT	F-0026-MDT	1	39	(37,47]	F	0	3	Secondary
I-0040-MDV	F-0026-MDV	1	27	(16,27]	M	1	3	Secondary
I-0040-MIA	F-0025-MIA	2	54	(47,57]	F	0	3	Secondary
I-0040-MJG	F-0032-MJG	2	21	(16,27]	M	0	1	University
I-0040-MNJ	F-0026-MNJ	1	51	(47,57]	F	0	3	Secondary
I-0040-MRB	F-0021-MRB	1	31	(27,37]	M	0	3	Illiterate
I-0040-MRG	F-0027-MRG	2	24	(16,27]	F	1	3	Secondary
I-0040-NSB	F-0032-NSB	1	70	(67,100]	F	0	3	Illiterate
I-0040-SBV	F-0024-SBV	2	29	(27,37]	M	0	3	Secondary
I-0040-TDD	F-0023-TDD	1	30	(27,37]	F	0	3	Secondary
I-0040-TGR	F-0026-TGR	1	62	(57,67]	M	0	3	Secondary
I-0040-TOA	F-0026-TOA	1	20	(16,27]	F	0	2	Secondary
I-0040-TOL	F-0026-TOL	1	53	(47,57]	M	0	2	Secondary
I-0041-ABV	F-0028-ABV	1	45	(37,47]	M	1	3	Secondary
I-0041-ABZ	F-0026-ABZ	2	33	(27,37]	M	0	3	Secondary
I-0041-AHH	F-0032-AHH	1	29	(27,37]	M	0	3	Secondary
I-0041-AJB	F-0027-AJB	1	50	(47,57]	M	0	3	Secondary
I-0041-ATB	F-0022-ATB	1	41	(37,47]	M	0	1	Secondary
I-0041-BEL	F-0026-BEL	1	44	(37,47]	F	0	3	Secondary
I-0041-BOE	F-0025-BOE	1	20	(16,27]	F	0	3	University
I-0041-BOS	F-0025-BOS	1	48	(47,57]	M	0	3	Secondary
I-0041-CDA	F-0026-CDA	2	31	(27,37]	M	0	1	Secondary
I-0041-DIE	F-0026-DIE	1	46	(37,47]	M	0	2	Secondary
I-0041-EJD	F-0019-EJD	1	26	(16,27]	F	0	3	Secondary
I-0041-FAR	F-0024-FAR	1	29	(27,37]	M	0	3	Secondary
I-0041-FIA	F-0023-FIA	2	57	(47,57]	F	0	2	Illiterate
I-0041-IHO	F-0025-IHO	1	45	(37,47]	F	0	3	Secondary
I-0041-MAE	F-0030-MAE	1	39	(37,47]	F	0	3	Secondary
I-0041-MDT	F-0027-MDT	1	33	(27,37]	F	0	3	Secondary
I-0041-MDV	F-0026-MDV	1	18	(16,27]	M	0	3	Secondary
I-0041-MIA	F-0026-MIA	1	30	(27,37]	F	0	3	Secondary
I-0041-MJG	F-0027-MJG	3	38	(37,47]	F	0	1	Secondary
I-0041-MNJ	F-0027-MNJ	1	82	(67,100]	M	0	3	Illiterate
I-0041-MRB	F-0025-MRB	1	21	(16,27]	F	0	3	Secondary
I-0041-MRG	F-0027-MRG	2	46	(37,47]	F	1	3	Secondary
I-0041-NSB	F-0033-NSB	2	56	(47,57]	M	0	3	Illiterate
I-0041-SBV	F-0025-SBV	2	61	(57,67]	F	0	3	Secondary
I-0041-TDD	F-0030-TDD	1	37	(27,37]	F	0	3	Illiterate
I-0041-TGR	F-0026-TGR	1	33	(27,37]	F	0	3	Illiterate
I-0041-TOA	F-0027-TOA	1	49	(47,57]	M	0	2	Secondary
I-0041-TOL	F-0027-TOL	1	35	(27,37]	M	0	2	Secondary
I-0042-ABV	F-0029-ABV	1	44	(37,47]	M	0	3	Secondary
I-0042-ABZ	F-0026-ABZ	2	24	(16,27]	F	0	3	Secondary
I-0042-AHH	F-0033-AHH	2	26	(16,27]	F	0	3	Secondary
I-0042-AJB	F-0027-AJB	1	25	(16,27]	M	0	3	Secondary
I-0042-ATB	F-0022-ATB	1	42	(37,47]	F	0	1	Secondary
I-0042-BEL	F-0027-BEL	1	57	(47,57]	M	0	3	Secondary
I-0042-BOE	F-0026-BOE	1	49	(47,57]	M	1	3	Secondary
I-0042-BOS	F-0026-BOS	1	40	(37,47]	M	0	3	Secondary
I-0042-CDA	F-0026-CDA	2	31	(27,37]	F	0	1	Illiterate
I-0042-DIE	F-0027-DIE	2	71	(67,100]	M	0	2	Secondary
I-0042-EJD	F-0023-EJD	1	41	(37,47]	M	0	3	Illiterate
I-0042-FAR	F-0025-FAR	1	67	(57,67]	M	0	3	Secondary
I-0042-FIA	F-0024-FIA	1	42	(37,47]	F	0	2	Secondary
I-0042-IHO	F-0025-IHO	1	41	(37,47]	M	0	3	University
I-0042-MAE	F-0031-MAE	1	30	(27,37]	M	0	3	Secondary
I-0042-MDT	F-0027-MDT	1	47	(37,47]	M	0	3	Secondary
I-0042-MDV	F-0027-MDV	1	31	(27,37]	M	0	3	Illiterate
I-0042-MIA	F-0026-MIA	1	29	(27,37]	M	1	3	Secondary
I-0042-MJG	F-0033-MJG	2	24	(16,27]	M	0	1	Secondary
I-0042-MNJ	F-0027-MNJ	1	53	(47,57]	F	0	3	Illiterate
I-0042-MRB	F-0022-MRB	1	21	(16,27]	M	0	3	Illiterate
I-0042-MRG	F-0028-MRG	1	50	(47,57]	F	0	3	Secondary
I-0042-NSB	F-0032-NSB	1	83	(67,100]	M	0	3	Illiterate
I-0042-SBV	F-0026-SBV	1	47	(37,47]	M	0	3	Secondary
I-0042-TDD	F-0031-TDD	1	30	(27,37]	M	0	3	Secondary
I-0042-TGR	F-0027-TGR	1	43	(37,47]	M	0	3	Secondary
I-0042-TOA	F-0027-TOA	1	59	(57,67]	F	0	2	Secondary
I-0042-TOL	F-0028-TOL	1	71	(67,100]	F	0	2	Illiterate
I-0043-ABV	F-0030-ABV	1	38	(37,47]	M	0	3	Secondary
I-0043-ABZ	F-0027-ABZ	1	45	(37,47]	F	0	3	Secondary
I-0043-AHH	F-0034-AHH	1	25	(16,27]	M	0	3	Secondary
I-0043-AJB	F-0028-AJB	1	58	(57,67]	M	0	3	Secondary
I-0043-ATB	F-0020-ATB	1	29	(27,37]	M	0	1	Secondary
I-0043-BEL	F-0028-BEL	1	31	(27,37]	F	0	3	Illiterate
I-0043-BOE	F-0026-BOE	1	36	(27,37]	F	0	3	Secondary
I-0043-BOS	F-0027-BOS	1	42	(37,47]	M	0	3	Secondary
I-0043-CDA	F-0027-CDA	2	47	(37,47]	F	0	1	Secondary
I-0043-DIE	F-0028-DIE	2	63	(57,67]	M	0	2	University
I-0043-EJD	F-0023-EJD	1	26	(16,27]	M	1	3	Illiterate
I-0043-FAR	F-0025-FAR	1	32	(27,37]	M	0	3	Secondary
I-0043-FIA	F-0024-FIA	1	45	(37,47]	M	0	2	Secondary
I-0043-IHO	F-0027-IHO	1	38	(37,47]	M	0	3	Secondary
I-0043-MAE	F-0031-MAE	1	19	(16,27]	M	0	3	Secondary
I-0043-MDT	F-0028-MDT	1	26	(16,27]	M	0	3	Secondary
I-0043-MDV	F-0027-MDV	1	25	(16,27]	M	0	3	Secondary
I-0043-MIA	F-0026-MIA	1	27	(16,27]	M	0	3	Illiterate
I-0043-MJG	F-0033-MJG	2	44	(37,47]	F	0	1	Secondary
I-0043-MNJ	F-0028-MNJ	1	46	(37,47]	M	1	3	Secondary
I-0043-MRB	F-0023-MRB	1	42	(37,47]	M	0	3	Illiterate
I-0043-MRG	F-0021-MRG	2	48	(47,57]	M	0	3	University
I-0043-NSB	F-0034-NSB	1	40	(37,47]	F	0	3	Secondary
I-0043-SBV	F-0027-SBV	1	20	(16,27]	F	0	3	Secondary
I-0043-TDD	F-0032-TDD	1	32	(27,37]	M	0	3	Illiterate
I-0043-TGR	F-0028-TGR	1	40	(37,47]	F	0	3	Secondary
I-0043-TOA	F-0028-TOA	1	44	(37,47]	M	0	2	Secondary
I-0043-TOL	F-0029-TOL	1	40	(37,47]	M	0	2	Secondary
I-0044-ABV	F-0031-ABV	1	19	(16,27]	M	0	3	Illiterate
I-0044-ABZ	F-0027-ABZ	1	26	(16,27]	M	0	3	Secondary
I-0044-AHH	F-0034-AHH	1	20	(16,27]	F	0	3	Secondary
I-0044-AJB	F-0029-AJB	2	22	(16,27]	M	0	3	Secondary
I-0044-ATB	F-0027-ATB	1	38	(37,47]	F	0	1	Secondary
I-0044-BEL	F-0029-BEL	1	29	(27,37]	F	0	3	Secondary
I-0044-BOE	F-0022-BOE	1	29	(27,37]	M	1	3	Secondary
I-0044-BOS	F-0028-BOS	1	59	(57,67]	F	0	3	Secondary
I-0044-CDA	F-0028-CDA	2	45	(37,47]	M	0	1	Secondary
I-0044-DIE	F-0029-DIE	2	39	(37,47]	F	0	2	Secondary
I-0044-EJD	F-0024-EJD	2	53	(47,57]	M	0	3	Secondary
I-0044-FAR	F-0025-FAR	1	62	(57,67]	M	0	3	Illiterate
I-0044-FIA	F-0025-FIA	1	48	(47,57]	F	0	2	Secondary
I-0044-IHO	F-0028-IHO	1	35	(27,37]	M	0	3	Secondary
I-0044-MAE	F-0031-MAE	1	34	(27,37]	F	1	3	Secondary
I-0044-MDT	F-0028-MDT	1	44	(37,47]	F	0	3	Secondary
I-0044-MDV	F-0028-MDV	1	60	(57,67]	M	0	3	Illiterate
I-0044-MIA	F-0027-MIA	1	70	(67,100]	M	0	3	Secondary
I-0044-MJG	F-0034-MJG	3	40	(37,47]	M	0	1	Secondary
I-0044-MNJ	F-0029-MNJ	1	21	(16,27]	M	0	3	Secondary
I-0044-MRB	F-0024-MRB	1	24	(16,27]	F	0	3	Secondary
I-0044-MRG	F-0021-MRG	2	42	(37,47]	F	0	3	University
I-0044-NSB	F-0035-NSB	1	23	(16,27]	F	0	3	Secondary
I-0044-SBV	F-0026-SBV	1	38	(37,47]	F	0	3	Secondary
I-0044-TDD	F-0033-TDD	1	61	(57,67]	F	0	3	Secondary
I-0044-TGR	F-0029-TGR	1	33	(27,37]	F	0	3	Illiterate
I-0044-TOA	F-0029-TOA	1	63	(57,67]	F	0	2	Illiterate
I-0044-TOL	F-0030-TOL	1	43	(37,47]	F	0	2	Secondary
I-0045-ABV	F-0031-ABV	1	27	(16,27]	M	0	3	Secondary
I-0045-ABZ	F-0028-ABZ	1	50	(47,57]	M	0	3	Secondary
I-0045-AHH	F-0034-AHH	1	50	(47,57]	F	0	3	Illiterate
I-0045-AJB	F-0030-AJB	2	75	(67,100]	M	0	3	Secondary
I-0045-ATB	F-0027-ATB	1	19	(16,27]	F	0	1	Secondary
I-0045-BEL	F-0030-BEL	1	60	(57,67]	F	0	3	Secondary
I-0045-BOE	F-0022-BOE	1	36	(27,37]	M	0	3	Secondary
I-0045-BOS	F-0029-BOS	1	41	(37,47]	F	0	3	Secondary
I-0045-CDA	F-0028-CDA	2	40	(37,47]	F	0	1	Secondary
I-0045-DIE	F-0030-DIE	1	28	(27,37]	F	1	2	Secondary
I-0045-EJD	F-0027-EJD	1	45	(37,47]	F	0	3	Secondary
I-0045-FAR	F-0026-FAR	1	50	(47,57]	M	0	3	Illiterate
I-0045-FIA	F-0025-FIA	1	56	(47,57]	M	0	2	Secondary
I-0045-IHO	F-0029-IHO	1	48	(47,57]	M	0	3	Secondary
I-0045-MAE	F-0032-MAE	1	42	(37,47]	F	0	3	Secondary
I-0045-MDT	F-0029-MDT	1	61	(57,67]	F	0	3	Illiterate
I-0045-MDV	F-0029-MDV	1	63	(57,67]	M	0	3	Secondary
I-0045-MIA	F-0027-MIA	1	67	(57,67]	F	0	3	Secondary
I-0045-MJG	F-0031-MJG	2	50	(47,57]	M	0	1	Secondary
I-0045-MNJ	F-0026-MNJ	1	57	(47,57]	M	0	3	Secondary
I-0045-MRB	F-0025-MRB	1	37	(27,37]	F	0	3	Illiterate
I-0045-MRG	F-0022-MRG	2	38	(37,47]	F	0	3	Secondary
I-0045-NSB	F-0036-NSB	1	37	(27,37]	F	0	3	Secondary
I-0045-SBV	F-0028-SBV	1	31	(27,37]	F	0	3	Secondary
I-0045-TDD	F-0022-TDD	1	18	(16,27]	F	0	3	Secondary
I-0045-TGR	F-0030-TGR	1	20	(16,27]	F	0	3	Secondary
I-0045-TOA	F-0029-TOA	1	56	(47,57]	M	0	2	Secondary
I-0045-TOL	F-0031-TOL	1	22	(16,27]	M	0	2	Secondary
I-0046-ABV	F-0032-ABV	1	27	(16,27]	M	0	3	Illiterate
I-0046-ABZ	F-0029-ABZ	1	35	(27,37]	F	0	3	Secondary
I-0046-AHH	F-0027-AHH	2	32	(27,37]	F	0	3	Secondary
I-0046-AJB	F-0029-AJB	2	42	(37,47]	F	0	3	Secondary
I-0046-ATB	F-0027-ATB	1	22	(16,27]	M	0	1	Secondary
I-0046-BEL	F-0030-BEL	1	62	(57,67]	M	0	3	Secondary
I-0046-BOE	F-0027-BOE	1	30	(27,37]	M	0	3	Secondary
I-0046-BOS	F-0030-BOS	1	35	(27,37]	M	0	3	Secondary
I-0046-CDA	F-0029-CDA	3	33	(27,37]	F	0	1	Secondary
I-0046-DIE	F-0031-DIE	2	33	(27,37]	M	1	2	Secondary
I-0046-EJD	F-0025-EJD	1	30	(27,37]	F	1	3	Secondary
I-0046-FAR	F-0026-FAR	1	36	(27,37]	M	0	3	Secondary
I-0046-FIA	F-0026-FIA	1	31	(27,37]	M	0	2	University
I-0046-IHO	F-0030-IHO	1	57	(47,57]	M	0	3	Secondary
I-0046-MAE	F-0032-MAE	1	19	(16,27]	M	0	3	Secondary
I-0046-MDT	F-0030-MDT	1	53	(47,57]	M	0	3	Secondary
I-0046-MDV	F-0030-MDV	1	23	(16,27]	M	0	3	Secondary
I-0046-MIA	F-0028-MIA	1	56	(47,57]	F	0	3	Secondary
I-0046-MJG	F-0035-MJG	2	49	(47,57]	M	0	1	Secondary
I-0046-MNJ	F-0030-MNJ	1	53	(47,57]	M	0	3	Secondary
I-0046-MRB	F-0027-MRB	1	26	(16,27]	M	1	3	Illiterate
I-0046-MRG	F-0022-MRG	2	41	(37,47]	M	0	3	Secondary
I-0046-NSB	F-0037-NSB	1	24	(16,27]	M	0	3	Illiterate
I-0046-SBV	F-0028-SBV	1	73	(67,100]	F	0	3	Illiterate
I-0046-TDD	F-0034-TDD	1	25	(16,27]	M	0	3	Secondary
I-0046-TGR	F-0031-TGR	2	30	(27,37]	F	0	3	Secondary
I-0046-TOA	F-0030-TOA	1	32	(27,37]	F	0	2	Illiterate
I-0046-TOL	F-0032-TOL	2	30	(27,37]	M	0	2	Secondary
I-0047-ABV	F-0020-ABV	1	18	(16,27]	F	0	3	Secondary
I-0047-ABZ	F-0022-ABZ	1	20	(16,27]	F	1	3	University
I-0047-AHH	F-0035-AHH	1	48	(47,57]	F	0	3	Illiterate
I-0047-AJB	F-0026-AJB	2	21	(16,27]	M	0	3	Illiterate
I-0047-ATB	F-0028-ATB	1	26	(16,27]	M	0	1	Secondary
I-0047-BEL	F-0030-BEL	1	28	(27,37]	F	0	3	Secondary
I-0047-BOE	F-0027-BOE	1	21	(16,27]	M	1	3	Secondary
I-0047-BOS	F-0031-BOS	1	47	(37,47]	F	0	3	Secondary
I-0047-CDA	F-0030-CDA	2	22	(16,27]	F	0	1	Secondary
I-0047-DIE	F-0032-DIE	1	60	(57,67]	F	0	2	Secondary
I-0047-EJD	F-0025-EJD	1	53	(47,57]	M	0	3	University
I-0047-FAR	F-0026-FAR	1	27	(16,27]	M	0	3	Secondary
I-0047-FIA	F-0026-FIA	1	31	(27,37]	F	0	2	Secondary
I-0047-IHO	F-0031-IHO	1	45	(37,47]	F	0	3	Illiterate
I-0047-MAE	F-0032-MAE	1	27	(16,27]	M	1	3	Secondary
I-0047-MDT	F-0030-MDT	1	54	(47,57]	F	0	3	Illiterate
I-0047-MDV	F-0031-MDV	1	45	(37,47]	M	0	3	Illiterate
I-0047-MIA	F-0028-MIA	1	21	(16,27]	M	1	3	Secondary
I-0047-MJG	F-0036-MJG	2	20	(16,27]	M	0	1	Secondary
I-0047-MNJ	F-0030-MNJ	1	34	(27,37]	F	0	3	Secondary
I-0047-MRB	F-0027-MRB	1	25	(16,27]	M	0	3	Secondary
I-0047-MRG	F-0028-MRG	1	30	(27,37]	F	0	3	Secondary
I-0047-NSB	F-0038-NSB	1	37	(27,37]	M	0	3	Secondary
I-0047-SBV	F-0029-SBV	1	19	(16,27]	M	0	3	Secondary
I-0047-TDD	F-0035-TDD	1	61	(57,67]	M	0	3	Secondary
I-0047-TGR	F-0032-TGR	1	60	(57,67]	F	0	3	Illiterate
I-0047-TOA	F-0031-TOA	1	52	(47,57]	F	0	2	Secondary
I-0047-TOL	F-0032-TOL	2	32	(27,37]	M	0	2	Secondary
I-0048-ABV	F-0034-ABV	1	19	(16,27]	M	0	3	Secondary
I-0048-ABZ	F-0022-ABZ	1	56	(47,57]	M	0	3	Illiterate
I-0048-AHH	F-0036-AHH	1	47	(37,47]	F	0	3	Illiterate
I-0048-AJB	F-0031-AJB	1	43	(37,47]	M	0	3	Secondary
I-0048-ATB	F-0028-ATB	1	33	(27,37]	M	0	1	Secondary
I-0048-BEL	F-0031-BEL	1	21	(16,27]	F	1	3	Secondary
I-0048-BOE	F-0028-BOE	1	39	(37,47]	F	0	3	Secondary
I-0048-BOS	F-0032-BOS	1	55	(47,57]	F	0	3	Secondary
I-0048-CDA	F-0031-CDA	1	52	(47,57]	F	0	1	Secondary
I-0048-DIE	F-0033-DIE	2	30	(27,37]	F	0	2	Secondary
I-0048-EJD	F-0025-EJD	1	31	(27,37]	F	0	3	Secondary
I-0048-FAR	F-0027-FAR	1	47	(37,47]	M	0	3	Secondary
I-0048-FIA	F-0027-FIA	1	50	(47,57]	M	0	2	Secondary
I-0048-IHO	F-0032-IHO	1	40	(37,47]	M	0	3	Secondary
I-0048-MAE	F-0033-MAE	1	24	(16,27]	M	0	3	Secondary
I-0048-MDT	F-0028-MDT	1	46	(37,47]	M	0	3	Secondary
I-0048-MDV	F-0032-MDV	1	26	(16,27]	M	0	3	Illiterate
I-0048-MIA	F-0029-MIA	1	39	(37,47]	M	1	3	Secondary
I-0048-MJG	F-0037-MJG	2	53	(47,57]	M	0	1	Secondary
I-0048-MNJ	F-0031-MNJ	1	62	(57,67]	M	0	3	Illiterate
I-0048-MRB	F-0027-MRB	1	20	(16,27]	F	0	3	Secondary
I-0048-MRG	F-0030-MRG	2	40	(37,47]	F	0	3	Secondary
I-0048-NSB	F-0039-NSB	1	38	(37,47]	F	0	3	Secondary
I-0048-SBV	F-0030-SBV	1	28	(27,37]	M	0	3	Secondary
I-0048-TDD	F-0035-TDD	1	25	(16,27]	M	0	3	University
I-0048-TGR	F-0032-TGR	1	69	(67,100]	M	0	3	Secondary
I-0048-TOA	F-0032-TOA	1	45	(37,47]	M	0	2	Secondary
I-0048-TOL	F-0033-TOL	1	18	(16,27]	M	0	2	University
I-0049-ABV	F-0034-ABV	1	65	(57,67]	M	0	3	Secondary
I-0049-ABZ	F-0030-ABZ	1	71	(67,100]	F	0	3	Secondary
I-0049-AHH	F-0037-AHH	1	47	(37,47]	M	0	3	Illiterate
I-0049-AJB	F-0031-AJB	1	42	(37,47]	F	0	3	Secondary
I-0049-ATB	F-0028-ATB	1	30	(27,37]	F	0	1	Secondary
I-0049-BEL	F-0026-BEL	1	48	(47,57]	M	0	3	Secondary
I-0049-BOE	F-0029-BOE	2	26	(16,27]	M	0	3	University
I-0049-BOS	F-0032-BOS	1	27	(16,27]	F	0	3	Secondary
I-0049-CDA	F-0032-CDA	1	73	(67,100]	F	0	1	Illiterate
I-0049-DIE	F-0033-DIE	2	53	(47,57]	M	0	2	Secondary
I-0049-EJD	F-0026-EJD	1	24	(16,27]	F	0	3	Secondary
I-0049-FAR	F-0028-FAR	1	52	(47,57]	M	0	3	Illiterate
I-0049-FIA	F-0028-FIA	1	44	(37,47]	F	0	2	Secondary
I-0049-IHO	F-0032-IHO	1	38	(37,47]	F	0	3	Illiterate
I-0049-MAE	F-0033-MAE	1	24	(16,27]	F	0	3	Secondary
I-0049-MDT	F-0031-MDT	1	64	(57,67]	M	0	3	Secondary
I-0049-MDV	F-0033-MDV	1	31	(27,37]	F	1	3	Secondary
I-0049-MIA	F-0029-MIA	1	25	(16,27]	F	0	3	Secondary
I-0049-MJG	F-0038-MJG	2	33	(27,37]	F	0	1	Secondary
I-0049-MNJ	F-0032-MNJ	1	41	(37,47]	M	0	3	Secondary
I-0049-MRB	F-0028-MRB	1	49	(47,57]	M	0	3	Secondary
I-0049-MRG	F-0030-MRG	2	19	(16,27]	M	0	3	University
I-0049-NSB	F-0040-NSB	2	28	(27,37]	F	0	3	University
I-0049-SBV	F-0030-SBV	1	25	(16,27]	F	0	3	Secondary
I-0049-TDD	F-0036-TDD	1	54	(47,57]	F	0	3	Secondary
I-0049-TGR	F-0031-TGR	2	19	(16,27]	F	0	3	Secondary
I-0049-TOA	F-0032-TOA	1	31	(27,37]	F	0	2	Secondary
I-0049-TOL	F-0033-TOL	1	47	(37,47]	F	0	2	Secondary
I-0050-ABV	F-0035-ABV	1	70	(67,100]	M	0	3	Secondary
I-0050-ABZ	F-0030-ABZ	1	57	(47,57]	F	0	3	Secondary
I-0050-AHH	F-0038-AHH	1	48	(47,57]	M	0	3	Secondary
I-0050-AJB	F-0031-AJB	1	18	(16,27]	M	0	3	Secondary
I-0050-ATB	F-0029-ATB	2	20	(16,27]	F	0	1	Secondary
I-0050-BEL	F-0026-BEL	1	23	(16,27]	M	0	3	Secondary
I-0050-BOE	F-0030-BOE	1	22	(16,27]	M	0	3	Secondary
I-0050-BOS	F-0033-BOS	1	24	(16,27]	F	0	3	Secondary
I-0050-CDA	F-0032-CDA	1	76	(67,100]	M	1	1	Illiterate
I-0050-DIE	F-0025-DIE	1	20	(16,27]	M	0	2	Secondary
I-0050-EJD	F-0026-EJD	1	21	(16,27]	M	0	3	University
I-0050-FAR	F-0029-FAR	1	55	(47,57]	M	0	3	Secondary
I-0050-FIA	F-0028-FIA	1	24	(16,27]	M	0	2	Secondary
I-0050-IHO	F-0033-IHO	1	65	(57,67]	F	0	3	Secondary
I-0050-MAE	F-0029-MAE	1	56	(47,57]	F	0	3	Secondary
I-0050-MDT	F-0031-MDT	1	53	(47,57]	F	1	3	Secondary
I-0050-MDV	F-0022-MDV	1	19	(16,27]	M	0	3	Secondary
I-0050-MIA	F-0030-MIA	1	42	(37,47]	F	0	3	Secondary
I-0050-MJG	F-0039-MJG	2	40	(37,47]	F	0	1	Secondary
I-0050-MNJ	F-0033-MNJ	1	48	(47,57]	M	0	3	Secondary
I-0050-MRB	F-0029-MRB	1	19	(16,27]	M	0	3	Illiterate
I-0050-MRG	F-0031-MRG	2	19	(16,27]	F	0	3	Secondary
I-0050-NSB	F-0041-NSB	1	28	(27,37]	M	0	3	Illiterate
I-0050-SBV	F-0021-SBV	2	28	(27,37]	M	0	3	Secondary
I-0050-TDD	F-0037-TDD	1	34	(27,37]	F	0	3	Secondary
I-0050-TGR	F-0031-TGR	2	50	(47,57]	M	0	3	Illiterate
I-0050-TOA	F-0033-TOA	2	37	(27,37]	M	0	2	Secondary
I-0050-TOL	F-0036-TOL	2	20	(16,27]	M	0	2	University
I-0051-ABV	F-0036-ABV	1	36	(27,37]	F	0	3	Secondary
I-0051-ABZ	F-0030-ABZ	1	38	(37,47]	F	0	3	Secondary
I-0051-AHH	F-0038-AHH	1	19	(16,27]	M	0	3	Secondary
I-0051-AJB	F-0032-AJB	1	82	(67,100]	M	0	3	Secondary
I-0051-ATB	F-0029-ATB	2	22	(16,27]	M	0	1	Secondary
I-0051-BEL	F-0032-BEL	1	33	(27,37]	M	0	3	Secondary
I-0051-BOE	F-0031-BOE	1	45	(37,47]	F	0	3	Secondary
I-0051-BOS	F-0034-BOS	1	41	(37,47]	M	0	3	Secondary
I-0051-CDA	F-0032-CDA	1	19	(16,27]	M	0	1	Secondary
I-0051-DIE	F-0034-DIE	2	28	(27,37]	F	0	2	Secondary
I-0051-EJD	F-0028-EJD	1	24	(16,27]	M	0	3	Secondary
I-0051-FAR	F-0030-FAR	1	42	(37,47]	M	0	3	Secondary
I-0051-FIA	F-0029-FIA	1	50	(47,57]	M	0	2	Secondary
I-0051-IHO	F-0034-IHO	1	26	(16,27]	M	0	3	Secondary
I-0051-MAE	F-0034-MAE	1	62	(57,67]	M	0	3	Secondary
I-0051-MDT	F-0031-MDT	1	24	(16,27]	M	0	3	Secondary
I-0051-MDV	F-0036-MDV	1	21	(16,27]	M	0	3	Secondary
I-0051-MIA	F-0030-MIA	1	22	(16,27]	F	0	3	Secondary
I-0051-MJG	F-0040-MJG	2	27	(16,27]	F	0	1	Secondary
I-0051-MNJ	F-0034-MNJ	1	28	(27,37]	F	0	3	Secondary
I-0051-MRB	F-0030-MRB	1	51	(47,57]	M	0	3	Secondary
I-0051-MRG	F-0032-MRG	2	48	(47,57]	F	0	3	Secondary
I-0051-NSB	F-0041-NSB	1	28	(27,37]	F	0	3	Secondary
I-0051-SBV	F-0030-SBV	1	22	(16,27]	M	0	3	University
I-0051-TDD	F-0037-TDD	1	42	(37,47]	M	0	3	Secondary
I-0051-TGR	F-0030-TGR	1	30	(27,37]	M	0	3	Illiterate
I-0051-TOA	F-0034-TOA	1	41	(37,47]	M	0	2	Secondary
I-0051-TOL	F-0036-TOL	2	37	(27,37]	F	0	2	Secondary
I-0052-ABV	F-0037-ABV	1	37	(27,37]	M	0	3	Illiterate
I-0052-ABZ	F-0031-ABZ	1	22	(16,27]	M	0	3	Secondary
I-0052-AHH	F-0038-AHH	1	39	(37,47]	F	0	3	Secondary
I-0052-AJB	F-0033-AJB	1	48	(47,57]	F	0	3	Secondary
I-0052-ATB	F-0024-ATB	1	27	(16,27]	F	0	1	Illiterate
I-0052-BEL	F-0032-BEL	1	39	(37,47]	F	0	3	Secondary
I-0052-BOE	F-0031-BOE	1	37	(27,37]	F	1	3	Secondary
I-0052-BOS	F-0035-BOS	1	35	(27,37]	F	0	3	Secondary
I-0052-CDA	F-0033-CDA	1	31	(27,37]	F	0	1	Secondary
I-0052-DIE	F-0032-DIE	1	26	(16,27]	M	0	2	Secondary
I-0052-EJD	F-0028-EJD	1	20	(16,27]	F	0	3	Secondary
I-0052-FAR	F-0031-FAR	1	38	(37,47]	M	0	3	Secondary
I-0052-FIA	F-0030-FIA	1	43	(37,47]	M	0	2	University
I-0052-IHO	F-0034-IHO	1	22	(16,27]	F	0	3	Secondary
I-0052-MAE	F-0034-MAE	1	25	(16,27]	M	0	3	Secondary
I-0052-MDT	F-0032-MDT	1	56	(47,57]	M	0	3	Secondary
I-0052-MDV	F-0036-MDV	1	21	(16,27]	M	0	3	Secondary
I-0052-MIA	F-0030-MIA	1	56	(47,57]	M	0	3	Secondary
I-0052-MJG	F-0040-MJG	2	24	(16,27]	F	0	1	Secondary
I-0052-MNJ	F-0035-MNJ	1	28	(27,37]	M	0	3	Illiterate
I-0052-MRB	F-0030-MRB	1	41	(37,47]	F	0	3	Illiterate
I-0052-MRG	F-0028-MRG	1	55	(47,57]	M	0	3	Secondary
I-0052-NSB	F-0042-NSB	1	61	(57,67]	M	0	3	Illiterate
I-0052-SBV	F-0031-SBV	1	30	(27,37]	M	0	3	Secondary
I-0052-TDD	F-0038-TDD	1	24	(16,27]	M	0	3	Secondary
I-0052-TGR	F-0033-TGR	1	46	(37,47]	F	0	3	Secondary
I-0052-TOA	F-0035-TOA	1	33	(27,37]	F	0	2	Secondary
I-0052-TOL	F-0037-TOL	1	26	(16,27]	M	0	2	Secondary
I-0053-ABV	F-0035-ABV	1	37	(27,37]	M	1	3	Secondary
I-0053-ABZ	F-0032-ABZ	2	34	(27,37]	F	0	3	Secondary
I-0053-AHH	F-0039-AHH	1	36	(27,37]	M	0	3	Secondary
I-0053-AJB	F-0033-AJB	1	28	(27,37]	M	0	3	Secondary
I-0053-ATB	F-0024-ATB	1	26	(16,27]	M	0	1	Secondary
I-0053-BEL	F-0033-BEL	1	25	(16,27]	F	0	3	Secondary
I-0053-BOE	F-0031-BOE	1	61	(57,67]	F	0	3	Secondary
I-0053-BOS	F-0036-BOS	1	39	(37,47]	M	0	3	Secondary
I-0053-CDA	F-0033-CDA	1	31	(27,37]	M	0	1	Secondary
I-0053-DIE	F-0032-DIE	1	64	(57,67]	M	0	2	Secondary
I-0053-EJD	F-0029-EJD	1	30	(27,37]	M	0	3	Illiterate
I-0053-FAR	F-0031-FAR	1	19	(16,27]	M	0	3	Illiterate
I-0053-FIA	F-0030-FIA	1	38	(37,47]	F	0	2	Secondary
I-0053-IHO	F-0035-IHO	1	46	(37,47]	F	0	3	Illiterate
I-0053-MAE	F-0035-MAE	1	20	(16,27]	F	0	3	Secondary
I-0053-MDT	F-0033-MDT	1	18	(16,27]	M	0	3	Secondary
I-0053-MDV	F-0035-MDV	1	20	(16,27]	F	0	3	Secondary
I-0053-MIA	F-0029-MIA	1	30	(27,37]	M	0	3	Secondary
I-0053-MJG	F-0041-MJG	1	43	(37,47]	M	0	1	Secondary
I-0053-MNJ	F-0035-MNJ	1	36	(27,37]	F	0	3	Secondary
I-0053-MRB	F-0031-MRB	1	42	(37,47]	F	0	3	Illiterate
I-0053-MRG	F-0033-MRG	2	42	(37,47]	F	0	3	Secondary
I-0053-NSB	F-0043-NSB	1	36	(27,37]	F	0	3	Secondary
I-0053-SBV	F-0032-SBV	1	55	(47,57]	M	0	3	Secondary
I-0053-TDD	F-0038-TDD	1	24	(16,27]	F	0	3	Secondary
I-0053-TGR	F-0034-TGR	1	49	(47,57]	F	1	3	Secondary
I-0053-TOA	F-0036-TOA	1	22	(16,27]	F	1	2	Secondary
I-0053-TOL	F-0038-TOL	1	25	(16,27]	M	0	2	University
I-0054-ABV	F-0037-ABV	1	21	(16,27]	F	0	3	Secondary
I-0054-ABZ	F-0031-ABZ	1	21	(16,27]	M	0	3	Secondary
I-0054-AHH	F-0040-AHH	1	34	(27,37]	F	0	3	Secondary
I-0054-AJB	F-0034-AJB	1	42	(37,47]	M	0	3	Secondary
I-0054-ATB	F-0030-ATB	1	56	(47,57]	F	0	1	Secondary
I-0054-BEL	F-0034-BEL	1	34	(27,37]	F	0	3	Secondary
I-0054-BOE	F-0032-BOE	1	23	(16,27]	F	0	3	Secondary
I-0054-BOS	F-0037-BOS	1	41	(37,47]	F	0	3	Secondary
I-0054-CDA	F-0034-CDA	2	28	(27,37]	M	0	1	Secondary
I-0054-DIE	F-0035-DIE	1	33	(27,37]	F	0	2	Secondary
I-0054-EJD	F-0029-EJD	1	25	(16,27]	F	0	3	Secondary
I-0054-FAR	F-0031-FAR	1	21	(16,27]	M	0	3	Illiterate
I-0054-FIA	F-0031-FIA	1	28	(27,37]	M	0	2	Secondary
I-0054-IHO	F-0036-IHO	1	20	(16,27]	F	0	3	Illiterate
I-0054-MAE	F-0035-MAE	1	32	(27,37]	F	0	3	Secondary
I-0054-MDT	F-0037-MDT	1	47	(37,47]	M	0	3	Illiterate
I-0054-MDV	F-0029-MDV	1	52	(47,57]	F	0	3	Secondary
I-0054-MIA	F-0031-MIA	1	44	(37,47]	M	0	3	Secondary
I-0054-MJG	F-0042-MJG	2	47	(37,47]	M	0	1	Secondary
I-0054-MNJ	F-0036-MNJ	1	22	(16,27]	M	0	3	Secondary
I-0054-MRB	F-0031-MRB	1	56	(47,57]	F	0	3	Illiterate
I-0054-MRG	F-0033-MRG	2	49	(47,57]	M	0	3	University
I-0054-NSB	F-0044-NSB	1	22	(16,27]	M	0	3	Secondary
I-0054-SBV	F-0029-SBV	1	20	(16,27]	M	0	3	Secondary
I-0054-TDD	F-0039-TDD	1	64	(57,67]	F	0	3	Illiterate
I-0054-TGR	F-0035-TGR	1	42	(37,47]	M	0	3	Secondary
I-0054-TOA	F-0037-TOA	2	36	(27,37]	F	0	2	Secondary
I-0054-TOL	F-0033-TOL	1	90	(67,100]	M	0	2	Illiterate
I-0055-ABV	F-0038-ABV	1	32	(27,37]	M	0	3	Illiterate
I-0055-ABZ	F-0033-ABZ	1	46	(37,47]	F	0	3	Illiterate
I-0055-AHH	F-0041-AHH	1	51	(47,57]	F	0	3	Secondary
I-0055-AJB	F-0034-AJB	1	38	(37,47]	F	0	3	Secondary
I-0055-ATB	F-0030-ATB	1	61	(57,67]	M	0	1	University
I-0055-BEL	F-0034-BEL	1	39	(37,47]	M	0	3	Illiterate
I-0055-BOE	F-0032-BOE	1	24	(16,27]	M	1	3	Secondary
I-0055-BOS	F-0038-BOS	1	44	(37,47]	F	0	3	Secondary
I-0055-CDA	F-0035-CDA	2	34	(27,37]	F	0	1	Secondary
I-0055-DIE	F-0036-DIE	2	21	(16,27]	F	0	2	Secondary
I-0055-EJD	F-0029-EJD	1	19	(16,27]	M	0	3	Secondary
I-0055-FAR	F-0032-FAR	1	36	(27,37]	M	0	3	Illiterate
I-0055-FIA	F-0031-FIA	1	26	(16,27]	M	0	2	Illiterate
I-0055-IHO	F-0037-IHO	1	44	(37,47]	F	0	3	Illiterate
I-0055-MAE	F-0036-MAE	1	34	(27,37]	F	0	3	Secondary
I-0055-MDT	F-0034-MDT	1	46	(37,47]	F	0	3	Secondary
I-0055-MDV	F-0036-MDV	1	21	(16,27]	M	0	3	Secondary
I-0055-MIA	F-0031-MIA	1	40	(37,47]	F	0	3	Illiterate
I-0055-MJG	F-0041-MJG	1	39	(37,47]	F	0	1	Secondary
I-0055-MNJ	F-0037-MNJ	1	29	(27,37]	M	0	3	Illiterate
I-0055-MRB	F-0032-MRB	1	46	(37,47]	M	0	3	Secondary
I-0055-MRG	F-0034-MRG	2	25	(16,27]	F	0	3	Secondary
I-0055-NSB	F-0047-NSB	1	57	(47,57]	F	0	3	Secondary
I-0055-SBV	F-0033-SBV	1	21	(16,27]	F	0	3	Secondary
I-0055-TDD	F-0040-TDD	1	22	(16,27]	M	0	3	Secondary
I-0055-TGR	F-0036-TGR	1	21	(16,27]	M	0	3	Illiterate
I-0055-TOA	F-0037-TOA	2	32	(27,37]	M	0	2	Secondary
I-0055-TOL	F-0040-TOL	1	29	(27,37]	F	0	2	Secondary
I-0056-ABV	F-0039-ABV	1	23	(16,27]	F	0	3	Illiterate
I-0056-ABZ	F-0033-ABZ	1	80	(67,100]	F	0	3	Secondary
I-0056-AHH	F-0041-AHH	1	55	(47,57]	M	0	3	Secondary
I-0056-AJB	F-0035-AJB	1	42	(37,47]	M	0	3	Secondary
I-0056-ATB	F-0031-ATB	1	41	(37,47]	M	0	1	Secondary
I-0056-BEL	F-0035-BEL	1	31	(27,37]	M	0	3	Illiterate
I-0056-BOE	F-0032-BOE	1	23	(16,27]	F	1	3	Secondary
I-0056-BOS	F-0039-BOS	1	55	(47,57]	F	0	3	University
I-0056-CDA	F-0034-CDA	2	26	(16,27]	F	0	1	Secondary
I-0056-DIE	F-0036-DIE	2	38	(37,47]	F	0	2	Secondary
I-0056-EJD	F-0031-EJD	1	50	(47,57]	F	0	3	Illiterate
I-0056-FAR	F-0032-FAR	1	22	(16,27]	M	0	3	Secondary
I-0056-FIA	F-0031-FIA	1	22	(16,27]	F	0	2	Illiterate
I-0056-IHO	F-0037-IHO	1	26	(16,27]	F	1	3	Illiterate
I-0056-MAE	F-0037-MAE	1	21	(16,27]	F	1	3	Secondary
I-0056-MDT	F-0035-MDT	1	29	(27,37]	F	0	3	Secondary
I-0056-MDV	F-0036-MDV	1	25	(16,27]	M	0	3	University
I-0056-MIA	F-0032-MIA	1	46	(37,47]	F	0	3	Secondary
I-0056-MJG	F-0043-MJG	2	32	(27,37]	M	0	1	University
I-0056-MNJ	F-0037-MNJ	1	21	(16,27]	F	0	3	Secondary
I-0056-MRB	F-0032-MRB	1	26	(16,27]	M	0	3	Illiterate
I-0056-MRG	F-0035-MRG	1	67	(57,67]	M	0	3	Secondary
I-0056-NSB	F-0046-NSB	1	20	(16,27]	M	0	3	Secondary
I-0056-SBV	F-0033-SBV	1	28	(27,37]	M	0	3	Secondary
I-0056-TDD	F-0041-TDD	1	23	(16,27]	F	0	3	Secondary
I-0056-TGR	F-0037-TGR	1	38	(37,47]	F	1	3	Secondary
I-0056-TOA	F-0038-TOA	1	21	(16,27]	M	0	2	Secondary
I-0056-TOL	F-0040-TOL	1	26	(16,27]	F	0	2	Secondary
I-0057-ABV	F-0040-ABV	1	20	(16,27]	F	0	3	Illiterate
I-0057-ABZ	F-0034-ABZ	2	57	(47,57]	F	0	3	University
I-0057-AHH	F-0042-AHH	2	29	(27,37]	M	1	3	University
I-0057-AJB	F-0035-AJB	1	36	(27,37]	F	0	3	Secondary
I-0057-ATB	F-0031-ATB	1	37	(27,37]	F	0	1	Secondary
I-0057-BEL	F-0035-BEL	1	23	(16,27]	F	0	3	Secondary
I-0057-BOE	F-0033-BOE	1	46	(37,47]	F	0	3	Secondary
I-0057-BOS	F-0040-BOS	2	37	(27,37]	F	0	3	Secondary
I-0057-CDA	F-0036-CDA	1	28	(27,37]	M	0	1	Secondary
I-0057-DIE	F-0037-DIE	2	26	(16,27]	F	0	2	Secondary
I-0057-EJD	F-0032-EJD	1	21	(16,27]	M	0	3	Illiterate
I-0057-FAR	F-0033-FAR	1	33	(27,37]	M	1	3	Illiterate
I-0057-FIA	F-0032-FIA	1	20	(16,27]	F	0	2	Secondary
I-0057-IHO	F-0038-IHO	1	42	(37,47]	F	0	3	Secondary
I-0057-MAE	F-0038-MAE	1	25	(16,27]	F	0	3	Illiterate
I-0057-MDT	F-0036-MDT	1	32	(27,37]	F	1	3	Secondary
I-0057-MDV	F-0037-MDV	1	44	(37,47]	F	0	3	Secondary
I-0057-MIA	F-0032-MIA	1	53	(47,57]	M	0	3	Secondary
I-0057-MJG	F-0044-MJG	2	24	(16,27]	F	0	1	Secondary
I-0057-MNJ	F-0038-MNJ	1	55	(47,57]	M	0	3	Secondary
I-0057-MRB	F-0033-MRB	1	19	(16,27]	M	0	3	Illiterate
I-0057-MRG	F-0036-MRG	2	42	(37,47]	F	0	3	Secondary
I-0057-NSB	F-0047-NSB	1	44	(37,47]	F	0	3	University
I-0057-SBV	F-0033-SBV	1	25	(16,27]	F	1	3	Secondary
I-0057-TDD	F-0042-TDD	1	38	(37,47]	M	0	3	Secondary
I-0057-TGR	F-0037-TGR	1	20	(16,27]	F	0	3	University
I-0057-TOA	F-0020-TOA	1	20	(16,27]	F	0	2	University
I-0057-TOL	F-0041-TOL	1	60	(57,67]	M	0	2	Secondary
I-0058-ABV	F-0041-ABV	1	21	(16,27]	M	0	3	Illiterate
I-0058-ABZ	F-0035-ABZ	2	57	(47,57]	F	0	3	Secondary
I-0058-AHH	F-0043-AHH	1	20	(16,27]	M	0	3	Secondary
I-0058-AJB	F-0036-AJB	1	24	(16,27]	F	0	3	Secondary
I-0058-ATB	F-0032-ATB	1	62	(57,67]	F	0	1	Secondary
I-0058-BEL	F-0035-BEL	1	27	(16,27]	F	0	3	Secondary
I-0058-BOE	F-0034-BOE	1	30	(27,37]	M	0	3	Secondary
I-0058-BOS	F-0041-BOS	1	43	(37,47]	F	0	3	Secondary
I-0058-CDA	F-0036-CDA	1	22	(16,27]	F	0	1	Secondary
I-0058-DIE	F-0038-DIE	1	25	(16,27]	F	0	2	Secondary
I-0058-EJD	F-0032-EJD	1	19	(16,27]	F	1	3	Illiterate
I-0058-FAR	F-0033-FAR	1	59	(57,67]	M	0	3	Secondary
I-0058-FIA	F-0032-FIA	1	32	(27,37]	M	0	2	Secondary
I-0058-IHO	F-0030-IHO	1	29	(27,37]	F	0	3	Illiterate
I-0058-MAE	F-0022-MAE	1	42	(37,47]	F	0	3	Secondary
I-0058-MDT	F-0037-MDT	1	42	(37,47]	F	1	3	Secondary
I-0058-MDV	F-0038-MDV	1	21	(16,27]	M	0	3	Secondary
I-0058-MIA	F-0032-MIA	1	24	(16,27]	F	1	3	Secondary
I-0058-MJG	F-0045-MJG	2	46	(37,47]	F	0	1	Secondary
I-0058-MNJ	F-0039-MNJ	1	71	(67,100]	F	1	3	Secondary
I-0058-MRB	F-0034-MRB	1	41	(37,47]	M	0	3	Illiterate
I-0058-MRG	F-0036-MRG	2	47	(37,47]	M	0	3	Secondary
I-0058-NSB	F-0048-NSB	1	39	(37,47]	F	0	3	Secondary
I-0058-SBV	F-0032-SBV	1	51	(47,57]	F	0	3	Illiterate
I-0058-TDD	F-0043-TDD	1	19	(16,27]	F	1	3	Secondary
I-0058-TGR	F-0037-TGR	1	22	(16,27]	M	1	3	Secondary
I-0058-TOA	F-0039-TOA	2	34	(27,37]	F	0	2	Secondary
I-0058-TOL	F-0044-TOL	1	39	(37,47]	M	0	2	Secondary
I-0059-ABV	F-0041-ABV	1	23	(16,27]	M	0	3	Secondary
I-0059-ABZ	F-0037-ABZ	1	58	(57,67]	F	0	3	Secondary
I-0059-AHH	F-0044-AHH	1	56	(47,57]	M	0	3	Secondary
I-0059-AJB	F-0037-AJB	2	53	(47,57]	M	0	3	Secondary
I-0059-ATB	F-0033-ATB	1	54	(47,57]	M	0	1	Secondary
I-0059-BEL	F-0028-BEL	1	53	(47,57]	M	0	3	Secondary
I-0059-BOE	F-0035-BOE	1	27	(16,27]	M	0	3	Secondary
I-0059-BOS	F-0029-BOS	1	42	(37,47]	M	0	3	Secondary
I-0059-CDA	F-0037-CDA	1	48	(47,57]	F	0	1	Secondary
I-0059-DIE	F-0038-DIE	1	25	(16,27]	F	0	2	Secondary
I-0059-EJD	F-0032-EJD	1	21	(16,27]	F	0	3	Secondary
I-0059-FAR	F-0034-FAR	1	40	(37,47]	M	0	3	Secondary
I-0059-FIA	F-0032-FIA	1	27	(16,27]	F	0	2	Secondary
I-0059-IHO	F-0039-IHO	1	32	(27,37]	M	0	3	Illiterate
I-0059-MAE	F-0039-MAE	1	60	(57,67]	M	0	3	Secondary
I-0059-MDT	F-0038-MDT	1	37	(27,37]	F	0	3	Secondary
I-0059-MDV	F-0039-MDV	1	38	(37,47]	F	0	3	Secondary
I-0059-MIA	F-0033-MIA	1	58	(57,67]	F	0	3	Secondary
I-0059-MJG	F-0045-MJG	2	57	(47,57]	M	0	1	Secondary
I-0059-MNJ	F-0040-MNJ	1	26	(16,27]	F	0	3	Secondary
I-0059-MRB	F-0035-MRB	1	51	(47,57]	M	0	3	Secondary
I-0059-MRG	F-0035-MRG	1	58	(57,67]	F	0	3	Secondary
I-0059-NSB	F-0048-NSB	1	49	(47,57]	M	0	3	University
I-0059-SBV	F-0018-SBV	3	36	(27,37]	F	0	3	Secondary
I-0059-TDD	F-0044-TDD	1	65	(57,67]	M	0	3	Secondary
I-0059-TGR	F-0038-TGR	2	43	(37,47]	F	0	3	University
I-0059-TOA	F-0040-TOA	1	29	(27,37]	F	0	2	Secondary
I-0059-TOL	F-0042-TOL	1	56	(47,57]	F	0	2	Illiterate
I-0060-ABV	F-0044-ABV	1	53	(47,57]	F	0	3	Illiterate
I-0060-ABZ	F-0038-ABZ	1	29	(27,37]	F	0	3	Secondary
I-0060-AHH	F-0043-AHH	1	30	(27,37]	F	0	3	Secondary
I-0060-AJB	F-0036-AJB	1	37	(27,37]	F	0	3	Secondary
I-0060-ATB	F-0034-ATB	1	51	(47,57]	F	0	1	Secondary
I-0060-BEL	F-0036-BEL	1	20	(16,27]	M	0	3	University
I-0060-BOE	F-0036-BOE	1	27	(16,27]	M	0	3	University
I-0060-BOS	F-0044-BOS	1	85	(67,100]	F	0	3	Secondary
I-0060-CDA	F-0038-CDA	2	51	(47,57]	F	0	1	Secondary
I-0060-DIE	F-0039-DIE	3	29	(27,37]	F	0	2	University
I-0060-EJD	F-0033-EJD	1	51	(47,57]	F	0	3	Illiterate
I-0060-FAR	F-0035-FAR	1	42	(37,47]	F	0	3	Secondary
I-0060-FIA	F-0033-FIA	1	65	(57,67]	F	0	2	Secondary
I-0060-IHO	F-0040-IHO	1	29	(27,37]	M	0	3	Illiterate
I-0060-MAE	F-0039-MAE	1	50	(47,57]	F	0	3	Illiterate
I-0060-MDT	F-0039-MDT	1	21	(16,27]	F	0	3	Secondary
I-0060-MDV	F-0039-MDV	1	30	(27,37]	F	0	3	Illiterate
I-0060-MIA	F-0033-MIA	1	27	(16,27]	F	0	3	Secondary
I-0060-MJG	F-0044-MJG	2	42	(37,47]	F	0	1	Secondary
I-0060-MNJ	F-0041-MNJ	1	80	(67,100]	M	0	3	Illiterate
I-0060-MRB	F-0036-MRB	1	28	(27,37]	M	0	3	Illiterate
I-0060-MRG	F-0037-MRG	1	29	(27,37]	F	0	3	Secondary
I-0060-NSB	F-0049-NSB	2	37	(27,37]	F	0	3	Secondary
I-0060-SBV	F-0018-SBV	3	27	(16,27]	M	0	3	Secondary
I-0060-TDD	F-0045-TDD	1	25	(16,27]	M	0	3	Secondary
I-0060-TGR	F-0039-TGR	1	42	(37,47]	F	0	3	Secondary
I-0060-TOA	F-0040-TOA	1	21	(16,27]	M	0	2	Secondary
I-0060-TOL	F-0043-TOL	1	23	(16,27]	M	1	2	Secondary
I-0061-ABZ	F-0036-ABZ	1	45	(37,47]	M	0	3	Secondary
I-0061-ATB	F-0050-ATB	2	39	(37,47]	M	1	3	Secondary
I-0061-EJD	F-0016-EJD	1	40	(37,47]	M	0	3	Secondary
I-0061-FAR	F-0061-FAR	1	22	(16,27]	M	0	3	Illiterate
I-0061-IHO	F-0004-IHO	2	22	(16,27]	M	1	3	Secondary
I-0061-MDT	F-0040-MDT	1	28	(27,37]	M	0	3	Secondary
I-0061-MIA	F-0019-MIA	2	30	(27,37]	M	0	3	Secondary
I-0061-MNJ	F-0042-MNJ	1	19	(16,27]	M	0	3	Secondary
I-0061-MRB	F-0037-MRB	1	60	(57,67]	M	0	3	Secondary
I-0061-MRG	F-0038-MRG	2	43	(37,47]	M	0	3	Secondary
I-0061-SBV	F-0016-SBV	2	61	(57,67]	F	0	2	Secondary
I-0061-TDD	F-0016-TDD	2	56	(47,57]	F	0	2	Secondary
I-0061-TGR	F-0040-TGR	1	30	(27,37]	M	1	3	Secondary
I-0061-TOL	F-0031-TOL	1	28	(27,37]	M	1	3	University
I-0062-ABZ	F-0036-ABZ	1	21	(16,27]	M	0	3	Secondary
I-0062-EJD	F-0017-EJD	1	31	(27,37]	M	0	3	Illiterate
I-0062-FAR	F-0062-FAR	2	61	(57,67]	M	0	3	Secondary
I-0062-MDT	F-0041-MDT	1	26	(16,27]	M	1	3	Secondary
I-0062-MIA	F-0020-MIA	2	50	(47,57]	F	0	3	Secondary
I-0062-MNJ	F-0043-MNJ	1	22	(16,27]	M	0	3	Secondary
I-0062-MRB	F-0041-MRB	1	52	(47,57]	M	0	3	Secondary
I-0062-TDD	F-0041-TDD	1	56	(47,57]	M	0	3	Secondary
I-0062-TGR	F-0001-TGR	3	19	(16,27]	F	0	2	University
I-0062-TOL	F-0035-TOL	1	47	(37,47]	M	0	3	Secondary
I-0063-ABZ	F-0039-ABZ	1	43	(37,47]	F	0	3	Secondary
I-0063-EJD	F-0018-EJD	2	55	(47,57]	M	0	3	University
I-0063-FAR	F-0063-FAR	2	24	(16,27]	M	0	3	Secondary
I-0063-MDT	F-0042-MDT	1	21	(16,27]	M	0	3	Secondary
I-0063-MIA	F-0034-MIA	1	26	(16,27]	M	1	3	Secondary
I-0063-MNJ	F-0044-MNJ	1	49	(47,57]	M	0	3	Secondary
I-0063-MRB	F-0040-MRB	1	30	(27,37]	M	0	3	Secondary
I-0064-ABZ	F-0040-ABZ	1	35	(27,37]	M	0	3	Illiterate
I-0064-EJD	F-0033-EJD	1	61	(57,67]	F	0	3	Illiterate
I-0064-MIA	F-0035-MIA	1	24	(16,27]	M	0	3	Secondary
I-0064-MRB	F-0042-MRB	1	54	(47,57]	M	0	3	University
I-0065-ABZ	F-0040-ABZ	1	22	(16,27]	M	0	3	Secondary
I-0065-EJD	F-0034-EJD	1	54	(47,57]	M	0	3	Secondary
I-0065-MIA	F-0036-MIA	1	58	(57,67]	M	0	3	Secondary
I-0065-MRB	F-0032-MRB	1	47	(37,47]	F	1	3	Illiterate
I-0066-EJD	F-0026-EJD	1	28	(27,37]	M	0	3	Secondary
I-0066-MRB	F-0039-MRB	1	19	(16,27]	M	0	3	Secondary
I-0067-MRB	F-0042-MRB	1	26	(16,27]	M	0	3	Secondary
I-0100-IHO	F-0100-IHO	2	30	(27,37]	M	0	3	Secondary
I-0101-IHO	F-0101-IHO	1	43	(37,47]	M	0	3	University
I-0102-IHO	F-0102-IHO	2	30	(27,37]	M	0	3	University
I-0103-IHO	F-0102-IHO	2	28	(27,37]	F	0	3	Secondary
I-0104-IHO	F-0103-IHO	1	38	(37,47]	M	0	3	University
I-0105-IHO	F-0104-IHO	1	39	(37,47]	M	0	3	Secondary
I-0106-IHO	F-0104-IHO	1	34	(27,37]	M	0	3	Secondary
I-0107-IHO	F-0101-IHO	1	36	(27,37]	F	0	3	Secondary
I-0108-IHO	F-0105-IHO	1	41	(37,47]	M	0	3	Secondary
I-0109-IHO	F-0106-IHO	1	59	(57,67]	F	0	3	Secondary
I-0110-IHO	F-0106-IHO	1	62	(57,67]	M	0	3	Secondary
I-0111-IHO	F-0104-IHO	1	37	(27,37]	M	0	3	Secondary
I-0112-IHO	F-0107-IHO	2	22	(16,27]	M	0	3	University
I-0113-IHO	F-0108-IHO	1	53	(47,57]	F	0	3	Secondary
I-0114-IHO	F-0109-IHO	1	47	(37,47]	F	0	3	Secondary
I-0115-IHO	F-0110-IHO	1	30	(27,37]	F	0	3	Secondary
I-0116-IHO	F-0111-IHO	2	32	(27,37]	M	0	3	Secondary
I-0117-IHO	F-0111-IHO	2	60	(57,67]	M	0	3	Secondary
I-0118-IHO	F-0111-IHO	2	20	(16,27]	F	0	3	Secondary
I-0119-IHO	F-0113-IHO	2	25	(16,27]	M	1	3	University
I-0120-IHO	F-0111-IHO	2	20	(16,27]	M	0	3	Secondary
I-0121-IHO	F-0114-IHO	1	29	(27,37]	M	0	3	Secondary
I-0122-IHO	F-0113-IHO	2	52	(47,57]	F	0	3	Secondary
I-0123-IHO	F-0115-IHO	1	40	(37,47]	F	0	3	University
I-0124-IHO	F-0116-IHO	1	23	(16,27]	M	0	3	Secondary
I-0125-IHO	F-0116-IHO	1	28	(27,37]	M	0	3	Illiterate
I-0126-IHO	F-0117-IHO	1	28	(27,37]	M	0	3	Secondary
I-0127-IHO	F-0118-IHO	1	34	(27,37]	M	0	3	Secondary
I-0128-IHO	F-0117-IHO	1	20	(16,27]	F	0	3	Secondary
I-0129-IHO	F-0119-IHO	2	37	(27,37]	F	0	3	Secondary
I-1001-AJB	F-0111-AJB	1	56	(47,57]	M	0	3	Secondary
I-1002-AJB	F-0104-AJB	1	27	(16,27]	M	0	3	Illiterate
I-1003-AJB	F-0106-AJB	1	50	(47,57]	M	0	3	Secondary
I-1004-AJB	F-0102-AJB	1	45	(37,47]	M	0	3	Secondary
I-1005-AJB	F-0103-AJB	1	59	(57,67]	M	0	3	Secondary
I-1006-AJB	F-0106-AJB	1	38	(37,47]	F	0	3	Secondary
I-1007-AJB	F-0107-AJB	1	82	(67,100]	F	0	3	Illiterate
I-1008-AJB	F-0129-AJB	1	23	(16,27]	M	0	3	Secondary
I-1009-AJB	F-0129-AJB	1	61	(57,67]	F	1	3	Illiterate
I-1010-AJB	F-0105-AJB	1	81	(67,100]	M	1	3	Illiterate
I-1011-AJB	F-0105-AJB	1	29	(27,37]	F	0	3	Illiterate
I-1012-AJB	F-0108-AJB	1	NA	NA	M	0	3	Illiterate
I-1013-AJB	F-0108-AJB	1	29	(27,37]	F	1	3	Secondary
I-1014-AJB	F-0109-AJB	1	54	(47,57]	M	1	3	Illiterate
I-1015-AJB	F-0110-AJB	1	36	(27,37]	M	0	3	Illiterate
I-1016-AJB	F-0110-AJB	1	30	(27,37]	F	0	3	Secondary
I-1017-AJB	F-0111-AJB	1	20	(16,27]	M	0	3	Illiterate
I-1018-AJB	F-0112-AJB	1	26	(16,27]	F	0	3	Illiterate
I-1019-AJB	F-0113-AJB	1	39	(37,47]	M	1	3	Secondary
I-1020-AJB	F-0114-AJB	1	21	(16,27]	M	0	3	Secondary
I-1021-AJB	F-0115-AJB	1	18	(16,27]	M	0	3	Secondary
I-1022-AJB	F-0115-AJB	1	21	(16,27]	F	0	3	Secondary
I-1023-AJB	F-0116-AJB	1	45	(37,47]	M	1	3	Secondary
I-1024-AJB	F-0116-AJB	1	37	(27,37]	F	0	3	Secondary
I-1025-AJB	F-0116-AJB	1	56	(47,57]	F	0	3	Illiterate
I-1026-AJB	F-0117-AJB	1	35	(27,37]	F	0	3	Illiterate
I-1027-AJB	F-0118-AJB	1	NA	NA	F	0	3	Secondary
